# Supplementary material for: 2,6,6-Trimethyl­cyclo­hexene-1-carbaldehyde oxime
Source: Acta Crystallogr Sect E Struct Rep Online. 2011 Sep 30;67(Pt 10):o2732. doi: 10.1107/S1600536811037895 (PMC3201277; doi:10.1107/S1600536811037895)
Supplement: Supplementary file 1 [file e-67-o2732-sup1.cif]

##############################################################################
#                                                                            #
# This CIF contains the data in a paper accepted for publication in          #
# Acta Crystallographica Section E. It conforms to the requirements of       #
# Notes for Authors for Acta Crystallographica Section E, and has been       #
# peer reviewed under the auspices of the IUCr Commission on Journals.       #
#                                                                            #
# Full details of the Crystallographic Information File format               #
# are given in the paper "The Crystallographic Information File (CIF):       #
# a New Standard Archive File for Crystallography" by S. R. Hall, F. H.      #
# Allen and I. D. Brown [Acta Cryst. (1991), A47, 655-685].                  #
#                                                                            #
# The current version of the core CIF dictionary is obtainable from          #
# ftp://ftp.iucr.org/pub/cif_core.dic.                                       #
#                                                                            #
# Software is freely available for graphical display of the structure(s)     #
# in this CIF. For information consult the CIF software page                 #
# http://www.iucr.org/resources/cif/software.                                #
#                                                                            #
# This file may be used for bona fide research purposes within the           #
# scientific community so long as proper attribution is given to the journal # 
# article from which it was obtained.                                        #
#                                                                            #
##############################################################################
data_global
_audit_creation_method     'PLATON <TABLE ACC> option'
_journal_date_recd_electronic     2011-09-06
_journal_date_accepted     2011-09-16
_journal_name_full     'Acta Crystallographica, Section E'
_journal_year     2011
_journal_volume     67
_journal_issue     10
_journal_page_first     o2732
_journal_page_last     o2732
_journal_paper_category     QO
_journal_coeditor_code     ZS2144
_publ_contact_author_name
;
'P. Thomas Muthiah'
;
_publ_contact_author_address
;
School of Chemistry
Bharathidasan University
Tiruchirappalli-620 024
Tamil Nadu, India
;
_publ_contact_author_email     'tommtrichy@yahoo.co.in'
_publ_contact_author_fax     '0431-2407045'
_publ_contact_author_phone     '0431-2407053'
_publ_section_title
;
2,6,6-Trimethylcyclohexene-1-carbaldehyde oxime
;
loop_
    _publ_author_name
    _publ_author_address
    'Rajasekaran Parthasarathy'
;
Department of Chemistry
National Institute of Technology
Tiruchirappalli 620 015
India
;
    'Samson Jegan Jenniefer'
;
School of Chemistry
Bharathidasan University
Tiruchirappalli 620 024
Tamilnadu, India
;
    'Packianathan Thomas Muthiah'
;
School of Chemistry
Bharathidasan University
Tiruchirappalli 620 024
Tamilnadu, India
;
    'Nagarajan Sulochana'
;
Department of Chemistry
National Institute of Technology
Karaikal 609 605
India
;
data_I
_chemical_name_systematic
;
2,6,6-Trimethylcyclohexene-1-carbaldehyde oxime
;
_chemical_name_common     '2,6,6-trimethylcyclohexene-1-carbaldehyde oxime'
_chemical_formula_moiety     'C10 H17 N O'
_chemical_formula_sum     'C10 H17 N O'
_chemical_formula_structural     ?
_chemical_formula_iupac     'C10 H17 N O'
_chemical_formula_weight     167.25
_chemical_melting_point     ?
_symmetry_cell_setting     triclinic
_symmetry_space_group_name_H-M     'P -1'
_symmetry_space_group_name_Hall     '-P 1'
loop_
    _symmetry_equiv_pos_site_id
    _symmetry_equiv_pos_as_xyz
    1 x,y,z
    2 -x,-y,-z
_cell_length_a     7.5670(3)
_cell_length_b     7.7208(3)
_cell_length_c     9.3072(4)
_cell_angle_alpha     81.212(3)
_cell_angle_beta     76.590(3)
_cell_angle_gamma     71.385(3)
_cell_volume     499.43(4)
_cell_formula_units_Z     2
_cell_measurement_reflns_used     3341
_cell_measurement_theta_min     2.3
_cell_measurement_theta_max     33.0
_cell_measurement_temperature     296
_cell_special_details
;
;
_exptl_crystal_description     'prism'
_exptl_crystal_colour     'colourless'
_exptl_crystal_size_max     0.090
_exptl_crystal_size_mid     0.060
_exptl_crystal_size_min     0.050
_exptl_crystal_size_rad     ?
_exptl_crystal_density_diffrn     1.112
_exptl_crystal_density_meas     ?
_exptl_crystal_density_method     'Not Measured'
_exptl_crystal_F_000     184
_exptl_absorpt_coefficient_mu     0.071
_exptl_absorpt_correction_type     multi-scan
_exptl_absorpt_process_details     '(SADABS; Bruker, 2008)'
_exptl_absorpt_correction_T_min     0.994
_exptl_absorpt_correction_T_max     0.997
_exptl_special_details
;
;
_diffrn_ambient_temperature     296
_diffrn_radiation_type     'MoK\a'
_diffrn_radiation_wavelength     0.71073
_diffrn_radiation_source     'fine-focus sealed tube'
_diffrn_radiation_monochromator     graphite
_diffrn_measurement_device_type     'Bruker SMART APEXII CCD area-detector'
_diffrn_measurement_method     '\f and \w'
_diffrn_detector_area_resol_mean     ?
_diffrn_reflns_number     13971
_diffrn_reflns_av_R_equivalents     0.0217
_diffrn_reflns_av_sigmaI/netI     0.0229
_diffrn_reflns_theta_min     2.26
_diffrn_reflns_theta_max     32.98
_diffrn_reflns_theta_full     25.00
_diffrn_measured_fraction_theta_max     0.887
_diffrn_measured_fraction_theta_full     0.995
_diffrn_reflns_limit_h_min     -11
_diffrn_reflns_limit_h_max     11
_diffrn_reflns_limit_k_min     -11
_diffrn_reflns_limit_k_max     11
_diffrn_reflns_limit_l_min     -12
_diffrn_reflns_limit_l_max     13
_diffrn_reflns_reduction_process
;
;
_refine_special_details
;
Refinement on <i>F</i>^2^ for ALL reflections except those flagged by the user
for potential systematic errors. Weighted <i>R</i>-factors <i>wR</i> and all
goodnesses of fit <i>S</i> are based on <i>F</i>^2^, conventional
<i>R</i>-factors <i>R</i> are based on <i>F</i>, with <i>F</i> set to zero for
negative <i>F</i>^2^. The observed criterion of <i>F</i>^2^ > \s(<i>F</i>^2^)
is used only for calculating -<i>R</i>-factor-obs <i>etc</i>. and is not
relevant to the choice of reflections for refinement. <i>R</i>-factors based
on <i>F</i>^2^ are statistically about twice as large as those based on
<i>F</i>, and <i>R</i>-factors based on ALL data will be even larger.
;
_reflns_number_total     3341
_reflns_number_gt     2134
_reflns_threshold_expression     I>2\s(I)
_refine_ls_structure_factor_coef     Fsqd
_refine_ls_matrix_type     full
_refine_ls_R_factor_all     0.0832
_refine_ls_R_factor_gt     0.0533
_refine_ls_wR_factor_gt     0.1680
_refine_ls_wR_factor_ref     0.1908
_refine_ls_goodness_of_fit_ref     1.056
_refine_ls_restrained_S_all     1.056
_refine_ls_number_reflns     3341
_refine_ls_number_parameters     118
_refine_ls_number_restraints     0
_refine_ls_number_constraints     ?
_refine_ls_hydrogen_treatment     mixed
_refine_ls_weighting_scheme     calc
_refine_ls_weighting_details
         'calc w=1/[\s^2^(Fo^2^)+(0.0999P)^2^+0.0360P] where P=(Fo^2^+2Fc^2^)/3'
_atom_sites_solution_hydrogens     geom
_atom_sites_solution_primary     direct
_atom_sites_solution_secondary     difmap
_refine_ls_shift/su_max     0.000
_refine_ls_shift/su_mean     0.000
_refine_diff_density_max     0.243
_refine_diff_density_min     -0.143
_refine_ls_extinction_method     'none'
_refine_ls_abs_structure_details     ?
_refine_ls_abs_structure_Flack     .
loop_
    _atom_type_symbol
    _atom_type_description
    _atom_type_scat_dispersion_real
    _atom_type_scat_dispersion_imag
    _atom_type_scat_source
    C C 0.0033 0.0016 ' International Tables Vol C Tables 4.2.6.8 and 6.1.1.4'
    H H 0.0000 0.0000 ' International Tables Vol C Tables 4.2.6.8 and 6.1.1.4'
    N N 0.0061 0.0033 ' International Tables Vol C Tables 4.2.6.8 and 6.1.1.4'
    O O 0.0106 0.0060 ' International Tables Vol C Tables 4.2.6.8 and 6.1.1.4'
_computing_data_collection     'APEX2 (Bruker, 2008)'
_computing_cell_refinement     'SAINT (Bruker, 2008)'
_computing_data_reduction     'SAINT (Bruker, 2008)'
_computing_structure_solution     'SHELXS97 (Sheldrick, 2008)'
_computing_structure_refinement     'SHELXL97 (Sheldrick, 2008)'
_computing_molecular_graphics     'PLATON (Spek, 2009)'
_computing_publication_material     'PLATON (Spek, 2009)'
loop_
    _atom_site_type_symbol
    _atom_site_label
    _atom_site_fract_x
    _atom_site_fract_y
    _atom_site_fract_z
    _atom_site_U_iso_or_equiv
    _atom_site_thermal_displace_type
    _atom_site_calc_flag
    _atom_site_refinement_flags
    _atom_site_occupancy
    _atom_site_disorder_assembly
    _atom_site_disorder_group
    O O1 0.60371(16) -0.14350(15) 0.37650(16) 0.0794(5) Uani d . 1.000 . .
    N N1 0.67895(14) 0.00174(14) 0.37695(13) 0.0552(4) Uani d . 1.000 . .
    C C1 0.94463(15) 0.11492(15) 0.25083(13) 0.0425(3) Uani d . 1.000 . .
    C C2 1.12581(16) 0.05523(17) 0.17581(14) 0.0492(3) Uani d . 1.000 . .
    C C3 1.26022(18) 0.1703(2) 0.1444(2) 0.0680(5) Uani d . 1.000 . .
    C C4 1.1923(2) 0.3358(2) 0.2335(2) 0.0772(6) Uani d . 1.000 . .
    C C5 0.9848(2) 0.42925(19) 0.2342(2) 0.0656(5) Uani d . 1.000 . .
    C C6 0.85762(15) 0.30698(15) 0.30624(14) 0.0458(3) Uani d . 1.000 . .
    C C7 0.83019(17) -0.01188(16) 0.27932(16) 0.0505(4) Uani d . 1.000 . .
    C C8 1.2169(2) -0.1322(2) 0.11773(18) 0.0689(5) Uani d . 1.000 . .
    C C9 0.8338(2) 0.2967(2) 0.47500(17) 0.0641(5) Uani d . 1.000 . .
    C C10 0.66297(19) 0.40088(18) 0.26268(19) 0.0627(5) Uani d . 1.000 . .
    H H1 0.509(3) -0.126(3) 0.450(3) 0.107(7) Uiso d . 1.000 . .
    H H3A 1.27880 0.21180 0.03980 0.0820 Uiso c R 1.000 . .
    H H3B 1.38250 0.09430 0.16530 0.0820 Uiso c R 1.000 . .
    H H4A 1.21150 0.29760 0.33440 0.0930 Uiso c R 1.000 . .
    H H4B 1.26500 0.42070 0.19030 0.0930 Uiso c R 1.000 . .
    H H5A 0.96760 0.46760 0.13290 0.0790 Uiso c R 1.000 . .
    H H5B 0.94450 0.53850 0.28720 0.0790 Uiso c R 1.000 . .
    H H7 0.866(2) -0.116(2) 0.2260(19) 0.074(5) Uiso d . 1.000 . .
    H H8A 1.29070 -0.21220 0.18590 0.1030 Uiso c R 1.000 . .
    H H8B 1.29810 -0.12140 0.02290 0.1030 Uiso c R 1.000 . .
    H H8C 1.11960 -0.18180 0.10750 0.1030 Uiso c R 1.000 . .
    H H9A 0.75450 0.22010 0.52080 0.0960 Uiso c R 1.000 . .
    H H9B 0.77580 0.41760 0.50780 0.0960 Uiso c R 1.000 . .
    H H9C 0.95610 0.24580 0.50220 0.0960 Uiso c R 1.000 . .
    H H10A 0.57850 0.32850 0.30550 0.0940 Uiso c R 1.000 . .
    H H10B 0.67810 0.41230 0.15670 0.0940 Uiso c R 1.000 . .
    H H10C 0.61080 0.52050 0.29870 0.0940 Uiso c R 1.000 . .
loop_
    _atom_site_aniso_label
    _atom_site_aniso_U_11
    _atom_site_aniso_U_22
    _atom_site_aniso_U_33
    _atom_site_aniso_U_12
    _atom_site_aniso_U_13
    _atom_site_aniso_U_23
    O1 0.0698(7) 0.0627(6) 0.1080(10) -0.0392(5) 0.0201(6) -0.0293(6)
    N1 0.0466(5) 0.0490(5) 0.0702(8) -0.0218(4) 0.0031(5) -0.0113(5)
    C1 0.0377(5) 0.0448(5) 0.0424(6) -0.0118(4) -0.0047(4) -0.0018(4)
    C2 0.0404(5) 0.0555(6) 0.0453(7) -0.0109(5) -0.0021(5) -0.0023(5)
    C3 0.0404(6) 0.0793(9) 0.0796(11) -0.0225(6) 0.0014(6) -0.0022(8)
    C4 0.0539(8) 0.0782(10) 0.1078(14) -0.0362(7) -0.0069(8) -0.0105(9)
    C5 0.0586(8) 0.0526(7) 0.0853(11) -0.0243(6) -0.0051(7) -0.0019(7)
    C6 0.0399(5) 0.0433(5) 0.0530(7) -0.0131(4) -0.0055(5) -0.0046(5)
    C7 0.0459(6) 0.0439(6) 0.0588(8) -0.0136(4) 0.0000(5) -0.0105(5)
    C8 0.0548(7) 0.0692(9) 0.0673(10) -0.0053(6) 0.0068(7) -0.0172(7)
    C9 0.0694(8) 0.0688(8) 0.0574(8) -0.0237(7) -0.0063(7) -0.0171(7)
    C10 0.0491(7) 0.0496(7) 0.0859(11) -0.0041(5) -0.0184(7) -0.0100(6)
_geom_special_details
;
Bond distances, angles <i>etc</i>. have been calculated using the rounded
fractional coordinates. All su's are estimated from the variances of the
(full) variance-covariance matrix. The cell e.s.d.'s are taken into account in
the estimation of distances, angles and torsion angles
;
loop_
    _geom_bond_atom_site_label_1
    _geom_bond_atom_site_label_2
    _geom_bond_site_symmetry_1
    _geom_bond_site_symmetry_2
    _geom_bond_distance
    _geom_bond_publ_flag
    O1 N1 . . 1.4113(16) no
    O1 H1 . . 0.86(3) no
    N1 C7 . . 1.2714(18) no
    C1 C6 . . 1.5334(16) no
    C1 C7 . . 1.4608(18) no
    C1 C2 . . 1.3530(18) no
    C2 C8 . . 1.5136(19) no
    C2 C3 . . 1.506(2) no
    C3 C4 . . 1.514(2) no
    C4 C5 . . 1.503(2) no
    C5 C6 . . 1.534(2) no
    C6 C9 . . 1.532(2) no
    C6 C10 . . 1.538(2) no
    C3 H3A . . 0.9700 no
    C3 H3B . . 0.9700 no
    C4 H4A . . 0.9700 no
    C4 H4B . . 0.9700 no
    C5 H5A . . 0.9700 no
    C5 H5B . . 0.9700 no
    C7 H7 . . 0.942(15) no
    C8 H8A . . 0.9600 no
    C8 H8B . . 0.9600 no
    C8 H8C . . 0.9600 no
    C9 H9A . . 0.9600 no
    C9 H9B . . 0.9600 no
    C9 H9C . . 0.9600 no
    C10 H10A . . 0.9600 no
    C10 H10B . . 0.9600 no
    C10 H10C . . 0.9600 no
loop_
    _geom_angle_atom_site_label_1
    _geom_angle_atom_site_label_2
    _geom_angle_atom_site_label_3
    _geom_angle_site_symmetry_1
    _geom_angle_site_symmetry_2
    _geom_angle_site_symmetry_3
    _geom_angle
    _geom_angle_publ_flag
    N1 O1 H1 . . . 103.3(15) no
    O1 N1 C7 . . . 111.09(11) no
    C2 C1 C6 . . . 122.81(11) no
    C6 C1 C7 . . . 119.71(10) no
    C2 C1 C7 . . . 117.48(11) no
    C1 C2 C8 . . . 124.63(12) no
    C3 C2 C8 . . . 112.81(12) no
    C1 C2 C3 . . . 122.55(12) no
    C2 C3 C4 . . . 113.94(13) no
    C3 C4 C5 . . . 109.66(13) no
    C4 C5 C6 . . . 113.33(12) no
    C1 C6 C9 . . . 110.71(10) no
    C1 C6 C10 . . . 110.80(10) no
    C5 C6 C9 . . . 109.05(12) no
    C5 C6 C10 . . . 106.66(11) no
    C9 C6 C10 . . . 109.18(11) no
    C1 C6 C5 . . . 110.33(10) no
    N1 C7 C1 . . . 125.29(12) no
    C2 C3 H3A . . . 109.00 no
    C2 C3 H3B . . . 109.00 no
    C4 C3 H3A . . . 109.00 no
    C4 C3 H3B . . . 109.00 no
    H3A C3 H3B . . . 108.00 no
    C3 C4 H4A . . . 110.00 no
    C3 C4 H4B . . . 110.00 no
    C5 C4 H4A . . . 110.00 no
    C5 C4 H4B . . . 110.00 no
    H4A C4 H4B . . . 108.00 no
    C4 C5 H5A . . . 109.00 no
    C4 C5 H5B . . . 109.00 no
    C6 C5 H5A . . . 109.00 no
    C6 C5 H5B . . . 109.00 no
    H5A C5 H5B . . . 108.00 no
    N1 C7 H7 . . . 113.3(10) no
    C1 C7 H7 . . . 121.4(10) no
    C2 C8 H8A . . . 109.00 no
    C2 C8 H8B . . . 109.00 no
    C2 C8 H8C . . . 109.00 no
    H8A C8 H8B . . . 109.00 no
    H8A C8 H8C . . . 109.00 no
    H8B C8 H8C . . . 109.00 no
    C6 C9 H9A . . . 109.00 no
    C6 C9 H9B . . . 109.00 no
    C6 C9 H9C . . . 109.00 no
    H9A C9 H9B . . . 109.00 no
    H9A C9 H9C . . . 109.00 no
    H9B C9 H9C . . . 110.00 no
    C6 C10 H10A . . . 109.00 no
    C6 C10 H10B . . . 109.00 no
    C6 C10 H10C . . . 109.00 no
    H10A C10 H10B . . . 110.00 no
    H10A C10 H10C . . . 109.00 no
    H10B C10 H10C . . . 109.00 no
loop_
    _geom_torsion_atom_site_label_1
    _geom_torsion_atom_site_label_2
    _geom_torsion_atom_site_label_3
    _geom_torsion_atom_site_label_4
    _geom_torsion_site_symmetry_1
    _geom_torsion_site_symmetry_2
    _geom_torsion_site_symmetry_3
    _geom_torsion_site_symmetry_4
    _geom_torsion
    _geom_torsion_publ_flag
    O1 N1 C7 C1 . . . . -179.61(12) no
    C6 C1 C2 C3 . . . . 2.0(2) no
    C6 C1 C2 C8 . . . . -179.34(12) no
    C7 C1 C2 C3 . . . . -177.72(13) no
    C7 C1 C2 C8 . . . . 0.89(19) no
    C2 C1 C6 C5 . . . . 13.24(17) no
    C2 C1 C6 C9 . . . . -107.58(14) no
    C2 C1 C6 C10 . . . . 131.13(13) no
    C7 C1 C6 C5 . . . . -167.00(12) no
    C7 C1 C6 C9 . . . . 72.19(15) no
    C7 C1 C6 C10 . . . . -49.10(16) no
    C2 C1 C7 N1 . . . . 161.31(13) no
    C6 C1 C7 N1 . . . . -18.5(2) no
    C1 C2 C3 C4 . . . . 13.8(2) no
    C8 C2 C3 C4 . . . . -165.00(13) no
    C2 C3 C4 C5 . . . . -44.02(19) no
    C3 C4 C5 C6 . . . . 61.57(18) no
    C4 C5 C6 C1 . . . . -45.18(17) no
    C4 C5 C6 C9 . . . . 76.62(16) no
    C4 C5 C6 C10 . . . . -165.59(13) no
loop_
    _geom_hbond_atom_site_label_D
    _geom_hbond_atom_site_label_H
    _geom_hbond_atom_site_label_A
    _geom_hbond_site_symmetry_A
    _geom_hbond_distance_DH
    _geom_hbond_distance_HA
    _geom_hbond_distance_DA
    _geom_hbond_angle_DHA
    _geom_hbond_publ_flag
    O1 H1 N1 2_656 0.86(3) 2.02(3) 2.8346(18) 158(2) yes
    C9 H9A N1 . 0.96 2.57 3.1979(19) 123 yes
    C10 H10A N1 . 0.96 2.43 3.0762(17) 125 yes
_iucr_refine_instructions_details
;
;
