# Supplementary material for: 2,6,6-Trimethyl­cyclo­hexene-1-carbaldehyde oxime
Source: Acta Crystallogr Sect E Struct Rep Online. 2011 Sep 30;67(Pt 10):o2732. doi: 10.1107/S1600536811037895 (PMC3201277; doi:10.1107/S1600536811037895)
Supplement: Supplementary file 2 [file e-67-o2732-Isup2.hkl]

#
# h,k,l, Fc-squared, Fo-squared, sigma(Fo-squared) and status flag
#
data_I
_shelx_title ' PTM893_3 in P-1'
_shelx_refln_list_code          4
_shelx_F_calc_maximum       76.87
_exptl_crystal_F_000       184.00
_reflns_d_resolution_high  0.6528
 
loop_
 _symmetry_equiv_pos_as_xyz
 'x, y, z'
 '-x, -y, -z'
 
_cell_length_a     7.5670
_cell_length_b     7.7208
_cell_length_c     9.3072
_cell_angle_alpha  81.212
_cell_angle_beta   76.590
_cell_angle_gamma  71.385
 
_shelx_F_squared_multiplier     1.000
 
loop_
 _refln_index_h
 _refln_index_k
 _refln_index_l
 _refln_F_squared_calc
 _refln_F_squared_meas
 _refln_F_squared_sigma
 _refln_observed_status
   1   0   0      814.46      839.70      8.44 o
   2   0   0      795.34      824.57      4.48 o
   3   0   0        1.64        3.34      0.08 o
   4   0   0       52.40       67.19      0.51 o
   5   0   0       22.63       24.30      0.29 o
   6   0   0       31.12       29.08      0.37 o
   7   0   0        2.37        1.72      0.13 o
   8   0   0        0.17        0.20      0.13 o
   9   0   0        0.19        0.56      0.21 o
  10   0   0        1.38        1.54      0.44 o
 -10   1   0        0.81        0.59      0.39 o
  -9   1   0        1.75        2.47      0.28 o
  -8   1   0        0.24        0.39      0.13 o
  -7   1   0       10.87        9.06      0.23 o
  -6   1   0        9.34        7.30      0.20 o
  -5   1   0        0.00        0.07      0.08 o
  -4   1   0       64.95       63.09      0.49 o
  -3   1   0       59.71       71.82      0.62 o
  -2   1   0      665.71      692.36      4.01 o
  -1   1   0      107.37      109.36      0.67 o
   0   1   0      832.65      859.59      5.74 o
   1   1   0        1.77        1.06      0.04 o
   2   1   0       33.80       41.24      0.30 o
   3   1   0        2.13        1.15      0.06 o
   4   1   0        3.12        6.56      0.13 o
   5   1   0       45.16       42.53      0.38 o
   6   1   0        9.55        8.27      0.19 o
   7   1   0       17.82       19.21      0.33 o
   8   1   0        0.88        0.45      0.16 o
   9   1   0        0.06        0.04      0.14 o
  10   1   0        0.20        0.23      0.17 o
  -9   2   0        5.76        6.81      0.98 o
  -8   2   0        0.16        0.28      0.14 o
  -7   2   0        2.77        2.38      0.15 o
  -6   2   0        1.59        1.26      0.12 o
  -5   2   0       69.51       65.81      0.74 o
  -4   2   0        2.32        2.67      0.11 o
  -3   2   0      275.82      284.12      1.74 o
  -2   2   0       35.48       36.45      0.30 o
  -1   2   0      266.11      260.44      1.55 o
   0   2   0       67.24       78.37      0.51 o
   1   2   0      222.36      233.63      1.45 o
   2   2   0      543.10      552.15      3.41 o
   3   2   0        4.83        7.96      0.12 o
   4   2   0        2.16        2.40      0.09 o
   5   2   0       17.56       13.56      0.23 o
   6   2   0      106.36      103.58      0.84 o
   7   2   0       13.28       13.08      0.36 o
   8   2   0       17.91       16.40      0.39 o
   9   2   0        1.38        1.31      0.17 o
  10   2   0        0.03        0.48      0.18 o
  11   2   0        0.01       -0.46      0.46 o
  -9   3   0        0.37        0.24      0.30 o
  -8   3   0        0.11        0.09      0.19 o
  -7   3   0        0.00       -0.11      0.11 o
  -6   3   0        7.21        6.56      0.24 o
  -5   3   0       33.48       35.23      0.41 o
  -4   3   0      173.93      164.60      1.22 o
  -3   3   0       26.05       25.41      0.27 o
  -2   3   0        3.74        2.37      0.08 o
  -1   3   0       69.36       76.38      0.53 o
   0   3   0       32.99       45.19      0.34 o
   1   3   0       39.74       39.37      0.31 o
   2   3   0      443.19      472.41      2.78 o
   3   3   0      458.00      500.03      3.01 o
   4   3   0        0.02        0.01      0.05 o
   5   3   0       12.50       11.66      0.21 o
   6   3   0      336.80      317.28      2.15 o
   7   3   0       31.21       30.47      0.48 o
   8   3   0       25.15       25.72      0.47 o
   9   3   0        0.77        0.82      0.17 o
  10   3   0        0.15        0.05      0.17 o
  11   3   0        0.47        0.27      0.49 o
  -8   4   0        0.84        0.64      0.24 o
  -7   4   0        7.22        8.55      0.45 o
  -6   4   0        8.72        9.62      0.25 o
  -5   4   0        7.18        7.25      0.20 o
  -4   4   0        0.96        0.94      0.11 o
  -3   4   0        8.17        9.28      0.21 o
  -2   4   0        2.32        2.80      0.11 o
  -1   4   0        1.76        1.11      0.08 o
   0   4   0       73.36       92.78      0.72 o
   1   4   0       16.25       19.72      0.23 o
   2   4   0       47.36       60.65      0.46 o
   3   4   0        9.73       14.14      0.20 o
   4   4   0       11.16        9.26      0.17 o
   5   4   0       26.80       24.39      0.30 o
   6   4   0       18.53       15.82      0.30 o
   7   4   0        0.22        0.19      0.11 o
   8   4   0        2.73        3.14      0.21 o
   9   4   0        4.34        3.71      0.24 o
  10   4   0        1.12        1.63      0.30 o
  11   4   0        1.41        1.10      0.59 o
  -7   5   0        0.00       -0.15      0.21 o
  -6   5   0        1.49        1.17      0.25 o
  -5   5   0        2.98        3.31      0.21 o
  -4   5   0        0.54        0.11      0.10 o
  -3   5   0       40.55       39.01      0.42 o
  -2   5   0        5.46        4.17      0.15 o
  -1   5   0       26.42       24.44      0.30 o
   0   5   0        0.38        0.40      0.08 o
   1   5   0       20.34       21.71      0.25 o
   2   5   0      174.71      172.91      1.14 o
   3   5   0      120.61      120.09      0.82 o
   4   5   0        2.64        2.72      0.11 o
   5   5   0        1.60        3.53      0.15 o
   6   5   0       47.18       39.65      0.66 o
   7   5   0        0.04        0.09      0.11 o
   8   5   0        1.45        1.42      0.18 o
   9   5   0        1.08        1.03      0.24 o
  10   5   0        0.13        0.51      0.19 o
  -7   6   0        0.42        0.69      0.51 o
  -6   6   0        0.04        0.04      0.22 o
  -5   6   0        0.30        0.36      0.22 o
  -4   6   0        2.12        2.38      0.19 o
  -3   6   0        4.55        4.94      0.16 o
  -2   6   0        8.64        8.25      0.20 o
  -1   6   0        5.89        4.46      0.17 o
   0   6   0       26.92       26.94      0.33 o
   1   6   0       55.47       53.57      0.52 o
   2   6   0      362.95      366.40      2.48 o
   3   6   0       21.17       17.10      0.27 o
   4   6   0        3.18        3.19      0.14 o
   5   6   0        5.48        4.63      0.20 o
   6   6   0        2.94        2.31      0.16 o
   7   6   0        3.16        3.23      0.20 o
   8   6   0        7.95        8.77      0.31 o
   9   6   0        8.36        9.68      0.34 o
  10   6   0        0.01       -0.22      0.29 o
  -6   7   0        2.58        2.54      0.65 o
  -5   7   0        1.48        0.37      0.43 o
  -4   7   0        1.17        1.27      0.24 o
  -3   7   0        0.55        0.61      0.19 o
  -2   7   0        1.13        1.23      0.20 o
  -1   7   0       12.64       11.03      0.23 o
   0   7   0       70.86       66.71      0.66 o
   1   7   0        9.01        9.38      0.21 o
   2   7   0        1.95        2.24      0.16 o
   3   7   0        9.42       10.03      0.23 o
   4   7   0        7.65        6.25      0.19 o
   5   7   0        0.99        1.17      0.13 o
   6   7   0        0.08        0.07      0.11 o
   7   7   0        0.45        0.57      0.16 o
   8   7   0        0.03       -0.09      0.15 o
   9   7   0        0.13        0.04      0.17 o
  10   7   0        0.20        0.12      0.32 o
  -5   8   0        0.68        0.26      0.47 o
  -4   8   0        0.06       -0.11      0.40 o
  -3   8   0        2.74        3.68      0.30 o
  -2   8   0        0.01        0.16      0.19 o
  -1   8   0        4.03        4.67      0.51 o
   0   8   0        0.55        0.67      0.24 o
   1   8   0        3.63        3.68      0.17 o
   2   8   0        0.27        0.26      0.11 o
   3   8   0        1.22        0.71      0.13 o
   4   8   0        0.24        0.15      0.11 o
   5   8   0        2.40        2.37      0.16 o
   6   8   0        0.46        0.52      0.12 o
   7   8   0        0.05        0.01      0.15 o
   8   8   0       15.44       17.97      0.44 o
   9   8   0        0.91        1.56      0.38 o
  -4   9   0        0.05       -0.29      0.47 o
  -3   9   0        0.55        0.47      0.47 o
  -2   9   0        0.61        0.36      0.47 o
  -1   9   0        5.80        6.32      0.45 o
   0   9   0        1.98        2.08      0.25 o
   1   9   0        0.30        0.55      0.17 o
   2   9   0        0.03        0.07      0.17 o
   3   9   0        1.09        1.17      0.22 o
   4   9   0        6.46        6.95      0.29 o
   5   9   0        8.33        9.30      0.28 o
   6   9   0        2.51        2.42      0.19 o
   7   9   0        0.63        0.81      0.19 o
   8   9   0       15.28       18.04      1.06 o
   9   9   0        0.22        0.95      0.55 o
  -2  10   0        0.57        0.99      0.57 o
  -1  10   0        0.00       -0.15      0.46 o
   0  10   0        2.09        0.35      0.46 o
   1  10   0        0.49        0.62      0.24 o
   2  10   0        0.21        0.25      0.19 o
   3  10   0        0.17        0.12      0.19 o
   4  10   0        0.88        1.13      0.23 o
   5  10   0        0.08        0.06      0.22 o
   6  10   0        3.52        4.49      0.35 o
   7  10   0        0.03        0.05      0.32 o
   8  10   0        1.08        1.81      0.63 o
   0  11   0        0.22        0.37      0.53 o
   1  11   0        0.35        0.56      0.54 o
   2  11   0        0.00       -0.09      0.46 o
   3  11   0        0.74        0.95      0.33 o
   4  11   0        0.73        0.72      0.28 o
   5  11   0        0.75        0.44      0.42 o
   6  11   0        0.35        0.02      0.40 o
  -4 -11   1        0.37       -0.19      0.45 o
  -3 -11   1        0.12        0.05      0.50 o
  -2 -11   1        0.02        0.54      0.54 o
  -1 -11   1        0.18        0.12      0.51 o
   0 -11   1        0.01        0.02      0.49 o
  -7 -10   1        3.91        3.46      0.51 o
  -6 -10   1        0.09        0.24      0.25 o
  -5 -10   1        5.82        5.79      0.42 o
  -4 -10   1        0.03        0.01      0.23 o
  -3 -10   1        1.11        1.84      0.57 o
  -2 -10   1        0.34        0.18      0.42 o
  -1 -10   1        1.33       -0.28      0.41 o
   0 -10   1        0.19       -0.19      0.43 o
   1 -10   1        2.60        1.95      0.63 o
   2 -10   1        2.39        3.02      0.74 o
  -9  -9   1        0.50        0.82      0.57 o
  -8  -9   1        0.59        0.84      0.44 o
  -7  -9   1        6.13        7.36      0.58 o
  -6  -9   1        0.13        0.35      0.23 o
  -5  -9   1        1.39        1.02      0.27 o
  -4  -9   1        2.05        2.68      0.29 o
  -3  -9   1        0.36        0.45      0.19 o
  -2  -9   1        0.23        0.20      0.17 o
  -1  -9   1        0.35        0.21      0.26 o
   0  -9   1        9.20       10.24      0.55 o
   1  -9   1        0.18        0.34      0.28 o
   2  -9   1        2.42        2.29      0.45 o
   3  -9   1        0.57        0.24      0.47 o
   4  -9   1        1.13        1.75      0.65 o
  -9  -8   1        2.26        1.56      0.47 o
  -8  -8   1        2.81        2.56      0.22 o
  -7  -8   1        0.05        0.25      0.16 o
  -6  -8   1        1.43        1.69      0.19 o
  -5  -8   1        0.88        0.78      0.12 o
  -4  -8   1        0.26        0.27      0.10 o
  -3  -8   1        0.12       -0.05      0.13 o
  -2  -8   1        0.59        0.40      0.19 o
  -1  -8   1        3.15        2.81      0.22 o
   0  -8   1        0.44        0.59      0.19 o
   1  -8   1        3.82        3.12      0.34 o
   2  -8   1        0.00        0.29      0.25 o
   3  -8   1        0.31        0.54      0.29 o
   4  -8   1        0.46        0.37      0.46 o
   5  -8   1        0.09        0.59      0.51 o
 -10  -7   1        0.23        0.00      0.46 o
  -9  -7   1        0.32        0.14      0.17 o
  -8  -7   1        0.00        0.00      0.16 o
  -7  -7   1        0.59        0.15      0.14 o
  -6  -7   1        1.32        1.94      0.18 o
  -5  -7   1       10.57        9.13      0.22 o
  -4  -7   1       15.45       15.09      0.27 o
  -3  -7   1       41.77       40.60      0.46 o
  -2  -7   1       15.15       15.95      0.35 o
  -1  -7   1       28.46       28.32      0.64 o
   0  -7   1        8.42        9.49      0.38 o
   1  -7   1       33.50       33.71      0.62 o
   2  -7   1        1.41        1.49      0.28 o
   3  -7   1        0.55        0.30      0.23 o
   4  -7   1        1.03        1.25      0.30 o
   5  -7   1        0.92        1.03      0.43 o
   6  -7   1        1.50        1.13      0.55 o
 -10  -6   1        0.02       -0.17      0.29 o
  -9  -6   1        1.83        2.11      0.38 o
  -8  -6   1        1.38        1.48      0.20 o
  -7  -6   1        1.15        1.06      0.15 o
  -6  -6   1        2.35        3.48      0.24 o
  -5  -6   1       10.81        6.62      0.24 o
  -4  -6   1        8.45        6.41      0.17 o
  -3  -6   1       16.57       14.63      0.31 o
  -2  -6   1        0.00        0.18      0.08 o
  -1  -6   1       36.17       38.51      0.40 o
   0  -6   1       10.97        8.75      0.35 o
   1  -6   1        2.98        3.34      0.28 o
   2  -6   1        4.69        4.88      0.24 o
   3  -6   1        0.90        0.57      0.15 o
   4  -6   1        0.40        0.70      0.25 o
   5  -6   1        1.12        0.96      0.29 o
   6  -6   1        2.47        2.34      0.58 o
   7  -6   1        0.85        1.76      0.58 o
 -10  -5   1        0.49        0.31      0.36 o
  -9  -5   1        4.64        4.28      0.26 o
  -8  -5   1       30.00       32.59      0.55 o
  -7  -5   1        0.46        0.49      0.16 o
  -6  -5   1       11.44       10.88      0.24 o
  -5  -5   1       66.16       59.18      0.55 o
  -4  -5   1        1.79        1.90      0.11 o
  -3  -5   1        0.01        0.04      0.07 o
  -2  -5   1      127.44      135.27      0.99 o
  -1  -5   1       33.38       34.84      0.29 o
   0  -5   1        7.67        5.41      0.13 o
   1  -5   1       46.87       44.65      0.50 o
   2  -5   1        0.90        0.67      0.12 o
   3  -5   1        4.82        4.21      0.23 o
   4  -5   1        3.87        3.34      0.45 o
   5  -5   1        4.21        3.99      0.35 o
   6  -5   1        0.22        0.12      0.24 o
   7  -5   1        3.19        3.66      0.66 o
 -10  -4   1        0.05       -0.09      0.27 o
  -9  -4   1        0.09        0.12      0.16 o
  -8  -4   1        0.31        0.24      0.13 o
  -7  -4   1        6.04        7.20      0.27 o
  -6  -4   1        1.08        0.75      0.11 o
  -5  -4   1       96.12       96.03      0.82 o
  -4  -4   1       15.19       20.57      0.24 o
  -3  -4   1       40.33       38.93      0.33 o
  -2  -4   1       13.45        9.98      0.23 o
  -1  -4   1      124.32      133.53      0.88 o
   0  -4   1        0.58        0.01      0.04 o
   1  -4   1       55.23       62.20      0.72 o
   2  -4   1      115.84      121.34      1.05 o
   3  -4   1       86.50       83.96      0.87 o
   4  -4   1      131.45      129.32      1.27 o
   5  -4   1       14.05       12.49      0.49 o
   6  -4   1        4.71        4.71      0.26 o
   7  -4   1        1.34        1.76      0.36 o
   8  -4   1        1.15        1.83      0.52 o
 -10  -3   1        0.00        0.02      0.17 o
  -9  -3   1        0.97        0.85      0.18 o
  -8  -3   1        1.09        0.90      0.16 o
  -7  -3   1        3.74        4.55      0.44 o
  -6  -3   1       32.39       31.87      0.38 o
  -5  -3   1       23.06       22.81      0.28 o
  -4  -3   1       42.52       37.35      0.35 o
  -3  -3   1      572.43      615.80      3.65 o
  -2  -3   1      396.91      445.77      2.63 o
  -1  -3   1        2.83        3.25      0.07 o
   0  -3   1        0.87        0.59      0.04 o
   1  -3   1       39.56       55.22      0.51 o
   2  -3   1      200.55      201.21      1.35 o
   3  -3   1       11.26       10.51      0.20 o
   4  -3   1        0.07        0.40      0.10 o
   5  -3   1       16.76       17.46      0.40 o
   6  -3   1        9.22       10.22      0.46 o
   7  -3   1        0.16        0.11      0.21 o
   8  -3   1        0.03       -0.10      0.17 o
 -10  -2   1        0.39        0.28      0.21 o
  -9  -2   1        1.76        1.90      0.20 o
  -8  -2   1        2.79        2.90      0.20 o
  -7  -2   1        9.74        8.77      0.27 o
  -6  -2   1       35.86       35.04      0.43 o
  -5  -2   1       97.98       93.11      0.71 o
  -4  -2   1      109.53      111.25      0.78 o
  -3  -2   1       26.03       34.30      0.34 o
  -2  -2   1      311.34      331.57      1.90 o
  -1  -2   1      125.97      145.07      0.86 o
   0  -2   1      542.73      552.95      5.49 o
   1  -2   1      280.48      314.80      2.18 o
   2  -2   1       53.94       54.78      0.54 o
   3  -2   1      170.27      171.67      1.29 o
   4  -2   1       42.63       40.73      0.38 o
   5  -2   1        1.31        1.62      0.10 o
   6  -2   1       12.73       10.17      0.20 o
   7  -2   1        9.20       11.75      0.38 o
   8  -2   1        0.62        0.43      0.20 o
   9  -2   1        3.43        3.27      0.38 o
 -10  -1   1        0.00        0.29      0.30 o
  -9  -1   1        1.02        1.31      0.19 o
  -8  -1   1        0.11        0.23      0.14 o
  -7  -1   1        7.20        6.53      0.25 o
  -6  -1   1        1.03        1.07      0.13 o
  -5  -1   1        0.16        0.22      0.07 o
  -4  -1   1       36.44       35.36      0.33 o
  -3  -1   1       64.26       65.57      0.47 o
  -2  -1   1      556.42      566.15      3.23 o
  -1  -1   1      476.08      512.94      3.03 o
   0  -1   1     1162.75     1175.20     15.00 o
   1  -1   1     1418.93     1388.16     34.73 o
   2  -1   1        1.64        3.99      0.12 o
   3  -1   1      169.25      174.66      1.25 o
   4  -1   1        1.12        0.96      0.06 o
   5  -1   1        7.12        6.62      0.15 o
   6  -1   1        1.00        0.26      0.08 o
   7  -1   1       17.40       15.57      0.27 o
   8  -1   1       10.54        9.64      0.38 o
   9  -1   1        1.86        2.25      0.26 o
  10  -1   1        7.70        8.22      0.54 o
 -10   0   1        0.02       -0.07      0.30 o
  -9   0   1        0.25        0.35      0.17 o
  -8   0   1        0.27       -0.11      0.13 o
  -7   0   1       38.18       34.80      0.50 o
  -6   0   1       32.35       28.79      0.53 o
  -5   0   1       15.56       16.79      0.24 o
  -4   0   1        0.34        0.08      0.05 o
  -3   0   1      524.65      573.07      3.27 o
  -2   0   1       48.80       46.64      0.34 o
  -1   0   1        3.43        3.96      0.06 o
   0   0   1      245.29      232.87      4.09 o
   1   0   1      483.00      502.62      5.60 o
   2   0   1      273.05      292.83      1.59 o
   3   0   1      535.22      553.89      3.13 o
   4   0   1      357.52      382.62      2.22 o
   5   0   1       55.02       46.34      0.46 o
   6   0   1        3.87        4.60      0.15 o
   7   0   1       23.56       21.21      0.31 o
   8   0   1       13.16       12.56      0.27 o
   9   0   1        0.87        1.40      0.47 o
  10   0   1        0.03        0.10      0.24 o
 -10   1   1        2.78        2.48      0.63 o
  -9   1   1        9.11        9.40      0.36 o
  -8   1   1        1.03        0.95      0.16 o
  -7   1   1       10.41        8.47      0.36 o
  -6   1   1       68.61       58.24      0.59 o
  -5   1   1        0.31        0.59      0.10 o
  -4   1   1       13.04       10.53      0.17 o
  -3   1   1      120.78      117.25      0.82 o
  -2   1   1      133.41      129.26      0.83 o
  -1   1   1        0.23        0.05      0.03 o
   0   1   1     1087.57     1079.61      6.99 o
   1   1   1      334.81      368.88      1.87 o
   2   1   1      240.70      252.55      1.47 o
   3   1   1       22.63       28.29      0.23 o
   4   1   1        6.47        7.60      0.13 o
   5   1   1       14.27       16.96      0.22 o
   6   1   1        1.46        1.86      0.12 o
   7   1   1        3.05        3.28      0.15 o
   8   1   1        1.66        1.73      0.14 o
   9   1   1        7.78        8.87      0.34 o
  10   1   1        0.09        0.33      0.23 o
  11   1   1        0.10        0.05      0.33 o
  -9   2   1        4.39        3.77      0.24 o
  -8   2   1        1.02        1.03      0.17 o
  -7   2   1        6.71        6.99      0.25 o
  -6   2   1        0.05       -0.05      0.09 o
  -5   2   1       51.39       51.21      0.53 o
  -4   2   1       10.17        9.26      0.18 o
  -3   2   1       11.56       12.88      0.18 o
  -2   2   1       13.98       13.38      0.17 o
  -1   2   1      486.09      510.88      2.99 o
   0   2   1      962.69      974.81      5.61 o
   1   2   1     1063.38     1072.75      6.75 o
   2   2   1       87.73       90.85      0.59 o
   3   2   1      280.78      321.39      2.04 o
   4   2   1      157.51      177.14      1.15 o
   5   2   1      148.76      141.64      1.08 o
   6   2   1      178.52      165.54      1.26 o
   7   2   1       43.25       40.46      0.50 o
   8   2   1        0.59        0.53      0.13 o
   9   2   1        1.04        0.65      0.15 o
  10   2   1        0.29        0.22      0.16 o
  11   2   1        0.01       -0.05      0.35 o
  -9   3   1        0.53        0.60      0.40 o
  -8   3   1        0.03       -0.03      0.15 o
  -7   3   1        0.48        0.30      0.14 o
  -6   3   1        1.93        1.49      0.14 o
  -5   3   1       25.30       24.16      0.34 o
  -4   3   1        0.04       -0.12      0.12 o
  -3   3   1        0.60        1.23      0.09 o
  -2   3   1        5.98        5.38      0.12 o
  -1   3   1      733.55      774.92      4.51 o
   0   3   1      616.10      701.97      4.27 o
   1   3   1        7.92        6.31      0.11 o
   2   3   1       60.55       56.69      0.43 o
   3   3   1      561.79      621.89      3.87 o
   4   3   1       49.04       65.59      0.52 o
   5   3   1        2.98        3.05      0.11 o
   6   3   1       98.94       96.06      0.78 o
   7   3   1        2.37        2.60      0.15 o
   8   3   1        5.51        5.20      0.21 o
   9   3   1        0.02        0.08      0.14 o
  10   3   1        1.27        1.25      0.25 o
  11   3   1        0.85        1.22      0.35 o
  -8   4   1        0.03        0.09      0.25 o
  -7   4   1        0.16        0.46      0.19 o
  -6   4   1        0.01        0.10      0.12 o
  -5   4   1        0.05        0.05      0.10 o
  -4   4   1       30.41       30.91      0.39 o
  -3   4   1      268.15      262.02      1.84 o
  -2   4   1       29.85       29.22      0.31 o
  -1   4   1       33.66       35.33      0.33 o
   0   4   1      131.53      157.72      1.03 o
   1   4   1       32.59       39.76      0.35 o
   2   4   1      171.16      178.63      1.20 o
   3   4   1       26.12       36.45      0.34 o
   4   4   1       25.06       32.30      0.35 o
   5   4   1       13.54       12.17      0.21 o
   6   4   1       22.90       23.04      0.33 o
   7   4   1        3.08        3.02      0.19 o
   8   4   1        0.53        0.42      0.13 o
   9   4   1        1.49        1.58      0.18 o
  10   4   1        0.42        0.97      0.18 o
  11   4   1        0.75        0.99      0.35 o
  -8   5   1        0.06       -0.31      0.31 o
  -7   5   1        1.23        0.86      0.37 o
  -6   5   1        0.08        0.10      0.14 o
  -5   5   1        3.71        4.05      0.25 o
  -4   5   1        0.12        0.25      0.11 o
  -3   5   1        0.12        0.16      0.09 o
  -2   5   1        3.07        2.60      0.13 o
  -1   5   1        1.59        1.14      0.11 o
   0   5   1        5.11        2.82      0.11 o
   1   5   1       16.10       17.06      0.23 o
   2   5   1       42.16       35.46      0.35 o
   3   5   1      284.59      297.58      2.15 o
   4   5   1       16.64       14.69      0.25 o
   5   5   1        9.36        7.40      0.18 o
   6   5   1        0.19       -0.02      0.09 o
   7   5   1       23.53       23.37      0.65 o
   8   5   1       12.27       13.40      0.36 o
   9   5   1       17.11       18.68      0.46 o
  10   5   1        1.53        1.93      0.24 o
  11   5   1        1.06        1.97      0.58 o
  -7   6   1        0.06        0.12      0.31 o
  -6   6   1        1.01        1.16      0.24 o
  -5   6   1        7.33        8.29      0.25 o
  -4   6   1       11.59       11.68      0.28 o
  -3   6   1        4.02        4.66      0.18 o
  -2   6   1        0.28        0.16      0.11 o
  -1   6   1       22.47       18.94      0.31 o
   0   6   1        8.95       13.02      0.25 o
   1   6   1       46.40       43.95      0.47 o
   2   6   1       31.74       30.65      0.36 o
   3   6   1        0.15        0.62      0.10 o
   4   6   1       11.38       12.38      0.22 o
   5   6   1       46.54       37.01      0.41 o
   6   6   1       20.39       14.50      0.32 o
   7   6   1        1.02        1.75      0.16 o
   8   6   1        0.94        0.62      0.16 o
   9   6   1        2.11        2.44      0.22 o
  10   6   1        2.31        2.68      0.28 o
  -6   7   1        0.01        0.57      0.49 o
  -5   7   1        2.47        2.67      0.28 o
  -4   7   1        0.70        0.63      0.19 o
  -3   7   1        0.10        0.33      0.14 o
  -2   7   1        1.67        1.57      0.14 o
  -1   7   1        6.86        7.45      0.21 o
   0   7   1       13.32       12.10      0.25 o
   1   7   1       14.79       15.30      0.28 o
   2   7   1        6.77        7.38      0.24 o
   3   7   1       65.30       65.17      0.62 o
   4   7   1       18.55       19.28      0.31 o
   5   7   1       14.48       12.98      0.27 o
   6   7   1        0.00       -0.06      0.11 o
   7   7   1        0.16        0.10      0.12 o
   8   7   1        0.06       -0.02      0.15 o
   9   7   1        0.51        0.26      0.19 o
  10   7   1        0.08        0.05      0.54 o
  -5   8   1        0.72        0.00      0.44 o
  -4   8   1        0.02        0.27      0.23 o
  -3   8   1        6.22        6.35      0.34 o
  -2   8   1        0.71        0.93      0.14 o
  -1   8   1        0.16        0.13      0.12 o
   0   8   1        0.70        0.39      0.12 o
   1   8   1       11.49       10.95      0.26 o
   2   8   1        3.31        3.88      0.20 o
   3   8   1        5.17        5.56      0.21 o
   4   8   1        0.32        0.12      0.11 o
   5   8   1        8.75       10.54      0.27 o
   6   8   1        1.11        0.83      0.16 o
   7   8   1        1.38        1.17      0.17 o
   8   8   1        1.83        1.65      0.21 o
   9   8   1        9.69        8.72      0.65 o
  -4   9   1        0.03       -0.20      0.43 o
  -3   9   1        1.29        1.30      0.30 o
  -2   9   1        3.27        3.68      0.30 o
  -1   9   1        1.98        2.38      0.32 o
   0   9   1        4.76        4.98      0.22 o
   1   9   1        9.97       10.66      0.53 o
   2   9   1        4.57        5.01      0.21 o
   3   9   1        0.38        0.39      0.14 o
   4   9   1        0.83        0.63      0.15 o
   5   9   1        6.65        7.77      0.32 o
   6   9   1        0.15        0.28      0.16 o
   7   9   1        1.44        1.59      0.20 o
   8   9   1        7.69        7.91      0.65 o
   9   9   1        0.00        0.31      0.63 o
  -2  10   1        1.04        1.31      0.61 o
  -1  10   1        8.48        9.56      0.58 o
   0  10   1        1.74        1.68      0.39 o
   1  10   1        1.07        1.58      0.26 o
   2  10   1        1.00        0.77      0.24 o
   3  10   1        0.28        0.35      0.16 o
   4  10   1        0.13        0.06      0.15 o
   5  10   1        0.40        0.50      0.17 o
   6  10   1        5.95        6.17      0.41 o
   7  10   1        1.23        0.84      0.24 o
   8  10   1        0.85        1.73      0.62 o
   0  11   1        0.07        0.43      0.54 o
   1  11   1        0.01       -0.14      0.35 o
   2  11   1        0.30       -0.04      0.29 o
   3  11   1        1.76        1.53      0.29 o
   4  11   1        0.35        0.27      0.57 o
   5  11   1        1.90        1.50      0.40 o
   6  11   1        0.08       -0.04      0.28 o
   7  11   1        1.58        1.20      0.58 o
  -3 -11   2        0.40        0.69      0.55 o
  -2 -11   2        0.14        0.27      0.51 o
  -1 -11   2        0.09        0.52      0.55 o
  -4 -10   2        0.01       -0.23      0.41 o
  -3 -10   2        1.22        0.90      0.39 o
  -2 -10   2        0.08        0.07      0.34 o
  -1 -10   2        0.01       -0.27      0.34 o
   0 -10   2        1.14        0.79      0.40 o
   1 -10   2        0.22        0.43      0.39 o
   2 -10   2        0.35        0.35      0.49 o
  -8  -9   2        1.52        1.59      0.41 o
  -7  -9   2        7.43        8.57      0.84 o
  -6  -9   2        0.66        0.30      0.28 o
  -5  -9   2        4.86        5.54      0.78 o
  -4  -9   2        3.79        4.28      0.56 o
  -3  -9   2        0.12        0.11      0.25 o
  -2  -9   2        0.47        0.50      0.26 o
  -1  -9   2        0.22        0.23      0.25 o
   0  -9   2        0.22        0.01      0.26 o
   1  -9   2        4.84        4.96      0.55 o
   2  -9   2        0.14        0.27      0.44 o
   3  -9   2        0.01        0.27      0.47 o
   4  -9   2        0.59        1.04      0.60 o
  -9  -8   2        0.26        0.38      0.40 o
  -8  -8   2        6.31        9.01      0.70 o
  -7  -8   2        7.02        7.85      0.48 o
  -6  -8   2        0.12        0.08      0.19 o
  -5  -8   2        1.41        1.44      0.23 o
  -4  -8   2        0.14       -0.14      0.14 o
  -3  -8   2        0.39        0.09      0.21 o
  -2  -8   2        0.25        0.24      0.22 o
  -1  -8   2        0.22        0.25      0.23 o
   0  -8   2        0.36        0.36      0.24 o
   1  -8   2        0.03       -0.05      0.23 o
   2  -8   2        0.19        0.31      0.24 o
   3  -8   2        0.02        0.22      0.31 o
   4  -8   2        0.00        0.07      0.33 o
   5  -8   2        0.59        0.83      0.54 o
  -9  -7   2        1.01        0.02      0.45 o
  -8  -7   2        0.43        0.29      0.16 o
  -7  -7   2        0.49        0.45      0.14 o
  -6  -7   2        0.15        0.17      0.11 o
  -5  -7   2        1.98        2.48      0.20 o
  -4  -7   2        0.15        0.16      0.14 o
  -3  -7   2        1.14        1.12      0.17 o
  -2  -7   2       14.65       15.43      0.35 o
  -1  -7   2       20.88       21.74      0.62 o
   0  -7   2        0.83        0.17      0.20 o
   1  -7   2       35.97       36.03      1.34 o
   2  -7   2        0.76        1.04      0.28 o
   3  -7   2        0.54        0.37      0.24 o
   4  -7   2        0.40        0.50      0.27 o
   5  -7   2        0.00       -0.04      0.40 o
   6  -7   2        2.16        2.07      0.64 o
 -10  -6   2        0.33        0.11      0.47 o
  -9  -6   2        4.13        4.05      0.25 o
  -8  -6   2       11.10       11.78      0.47 o
  -7  -6   2        1.69        2.28      0.20 o
  -6  -6   2        1.76        1.99      0.15 o
  -5  -6   2        5.19        4.27      0.16 o
  -4  -6   2        6.35        5.71      0.15 o
  -3  -6   2       13.23       11.07      0.29 o
  -2  -6   2        7.02        5.74      0.38 o
  -1  -6   2       95.12       96.24      1.49 o
   0  -6   2        8.03        7.58      0.37 o
   1  -6   2        3.76        3.26      0.28 o
   2  -6   2        2.92        3.54      0.30 o
   3  -6   2        0.00       -0.11      0.18 o
   4  -6   2        0.37        0.39      0.24 o
   5  -6   2        1.18        1.20      0.29 o
   6  -6   2        0.09        0.42      0.34 o
   7  -6   2        0.21        0.71      0.50 o
 -10  -5   2        0.19        0.31      0.51 o
  -9  -5   2        1.04        1.03      0.19 o
  -8  -5   2        0.75        0.55      0.15 o
  -7  -5   2        0.17        0.16      0.12 o
  -6  -5   2       11.95       12.98      0.32 o
  -5  -5   2       22.90       20.30      0.34 o
  -4  -5   2       28.63       31.63      0.34 o
  -3  -5   2       18.52       16.01      0.28 o
  -2  -5   2        0.13        0.01      0.08 o
  -1  -5   2       85.68       85.34      0.95 o
   0  -5   2        2.65        3.76      0.24 o
   1  -5   2       15.42       13.92      0.43 o
   2  -5   2       11.14       13.21      0.44 o
   3  -5   2       11.16        9.73      0.41 o
   4  -5   2        8.00        6.47      0.38 o
   5  -5   2        0.23       -0.08      0.20 o
   6  -5   2        0.43        0.10      0.33 o
   7  -5   2        0.09        0.00      0.31 o
   8  -5   2        0.07        0.33      0.47 o
 -10  -4   2        1.14        0.79      0.34 o
  -9  -4   2        0.05       -0.07      0.16 o
  -8  -4   2        8.66        8.22      0.31 o
  -7  -4   2        8.56        8.14      0.25 o
  -6  -4   2        1.33        1.78      0.14 o
  -5  -4   2       64.66       63.16      0.60 o
  -4  -4   2       10.15       10.27      0.18 o
  -3  -4   2        1.48        2.84      0.08 o
  -2  -4   2       61.31       75.19      0.68 o
  -1  -4   2       66.12       62.74      0.64 o
   0  -4   2        0.31        0.23      0.08 o
   1  -4   2        0.40        0.60      0.12 o
   2  -4   2        0.61        0.61      0.15 o
   3  -4   2        9.00       10.42      0.39 o
   4  -4   2        5.02        6.34      0.35 o
   5  -4   2        5.27        5.44      0.40 o
   6  -4   2        0.81        0.84      0.25 o
   7  -4   2       12.88       16.31      0.66 o
   8  -4   2        0.48        0.20      0.32 o
 -10  -3   2        0.67        0.80      0.33 o
  -9  -3   2        0.87        1.18      0.19 o
  -8  -3   2        0.51        0.80      0.16 o
  -7  -3   2       13.93       12.36      0.30 o
  -6  -3   2      113.50      109.06      0.97 o
  -5  -3   2      137.22      125.15      0.99 o
  -4  -3   2        6.44        7.01      0.17 o
  -3  -3   2       37.64       42.62      0.32 o
  -2  -3   2      438.69      509.11      3.52 o
  -1  -3   2        0.18        1.73      0.08 o
   0  -3   2        2.05        1.49      0.13 o
   1  -3   2       12.39       10.30      0.21 o
   2  -3   2        0.63        0.22      0.08 o
   3  -3   2       15.61       16.79      0.70 o
   4  -3   2        5.64        5.29      0.39 o
   5  -3   2       23.42       21.14      0.59 o
   6  -3   2        8.55        9.10      0.57 o
   7  -3   2        0.55        1.19      0.52 o
   8  -3   2        0.02       -0.26      0.26 o
 -10  -2   2        2.02        1.82      0.39 o
  -9  -2   2        0.09       -0.01      0.16 o
  -8  -2   2        1.44        1.69      0.18 o
  -7  -2   2        7.69        7.08      0.24 o
  -6  -2   2      108.74      102.57      0.99 o
  -5  -2   2       90.40       81.50      0.88 o
  -4  -2   2        0.35        0.54      0.07 o
  -3  -2   2        4.36        2.56      0.07 o
  -2  -2   2      109.59       97.31      0.60 o
  -1  -2   2      139.98      129.47      2.11 o
   0  -2   2       13.22       14.95      0.28 o
   1  -2   2      398.63      391.05      4.91 o
   2  -2   2       72.56       78.87      1.35 o
   3  -2   2        1.21        1.82      0.12 o
   4  -2   2       72.65       61.89      0.91 o
   5  -2   2       15.87       15.33      0.46 o
   6  -2   2        0.91        0.58      0.19 o
   7  -2   2        1.58        1.43      0.15 o
   8  -2   2        7.59        6.93      0.46 o
   9  -2   2        0.84        0.82      0.42 o
 -10  -1   2        1.03        1.27      0.37 o
  -9  -1   2        0.03       -0.13      0.15 o
  -8  -1   2        2.50        3.93      0.28 o
  -7  -1   2        0.01       -0.13      0.13 o
  -6  -1   2        2.71        2.49      0.15 o
  -5  -1   2        0.06       -0.02      0.07 o
  -4  -1   2        6.95        5.25      0.12 o
  -3  -1   2      135.05      152.50      0.96 o
  -2  -1   2       38.64       25.21      0.20 o
  -1  -1   2      209.49      224.44      3.39 o
   0  -1   2       62.60       60.32      1.32 o
   1  -1   2     2596.01     2594.75     31.99 o
   2  -1   2        1.04        1.25      0.10 o
   3  -1   2      610.32      633.49      4.69 o
   4  -1   2      108.54      112.16      0.90 o
   5  -1   2        8.54       10.37      0.23 o
   6  -1   2        0.00        0.02      0.12 o
   7  -1   2        1.15        0.66      0.15 o
   8  -1   2        2.61        2.14      0.28 o
   9  -1   2        3.67        3.35      0.48 o
 -10   0   2        2.52        3.18      0.46 o
  -9   0   2        1.02        1.11      0.20 o
  -8   0   2        1.16        0.74      0.16 o
  -7   0   2        2.63        2.26      0.25 o
  -6   0   2       18.81       16.11      0.30 o
  -5   0   2       22.02       24.36      0.29 o
  -4   0   2        0.00        0.10      0.05 o
  -3   0   2        0.23       -0.02      0.05 o
  -2   0   2       31.20       37.15      0.29 o
  -1   0   2      870.79      905.28      5.35 o
   0   0   2     2537.06     2510.37     67.56 o
   1   0   2     5908.31     5922.28     74.15 o
   2   0   2        0.55        1.27      0.09 o
   3   0   2       16.07       16.26      0.18 o
   4   0   2       49.54       61.54      0.51 o
   5   0   2        7.08        8.97      0.14 o
   6   0   2        4.87        3.71      0.17 o
   7   0   2        0.50        0.67      0.16 o
   8   0   2        0.01       -0.03      0.14 o
   9   0   2        0.26        0.32      0.18 o
  -9   1   2        6.87        7.86      0.38 o
  -8   1   2        0.01        0.20      0.17 o
  -7   1   2        0.64        0.43      0.17 o
  -6   1   2       13.72       13.95      0.35 o
  -5   1   2        0.55        0.39      0.10 o
  -4   1   2      118.75      111.94      0.80 o
  -3   1   2       83.27       80.76      0.57 o
  -2   1   2      162.53      178.17      1.11 o
  -1   1   2      409.80      400.96      2.35 o
   0   1   2       10.19       12.64      0.10 o
   1   1   2      314.50      356.53      4.09 o
   2   1   2      208.69      206.06      1.35 o
   3   1   2       27.54       35.80      0.27 o
   4   1   2       80.71       82.38      0.53 o
   5   1   2        2.29        2.85      0.08 o
   6   1   2       52.55       47.53      0.54 o
   7   1   2        1.24        1.76      0.11 o
   8   1   2        0.27        0.48      0.13 o
   9   1   2        2.47        2.67      0.25 o
  10   1   2        0.72        0.51      0.29 o
  -9   2   2        0.30       -0.11      0.29 o
  -8   2   2        2.01        2.33      0.33 o
  -7   2   2        0.27        0.18      0.14 o
  -6   2   2        0.06        0.19      0.12 o
  -5   2   2        0.90        0.79      0.12 o
  -4   2   2       72.42       72.87      0.59 o
  -3   2   2        0.19        0.13      0.06 o
  -2   2   2        0.00        0.67      0.07 o
  -1   2   2        0.41        0.98      0.06 o
   0   2   2     1099.26     1127.91      6.48 o
   1   2   2        1.76        3.17      0.07 o
   2   2   2      107.91      102.05      0.60 o
   3   2   2        0.14        0.28      0.04 o
   4   2   2       81.12       66.30      0.49 o
   5   2   2        7.80        7.63      0.15 o
   6   2   2       17.59       16.34      0.26 o
   7   2   2       65.15       62.11      0.60 o
   8   2   2        0.86        0.42      0.12 o
   9   2   2       19.45       20.99      0.37 o
  10   2   2        2.14        2.26      0.26 o
  11   2   2        0.13       -0.06      0.29 o
  -9   3   2        0.02        0.15      0.51 o
  -8   3   2        0.64        0.66      0.21 o
  -7   3   2        2.69        2.74      0.27 o
  -6   3   2        6.73        7.48      0.27 o
  -5   3   2       12.01       11.22      0.26 o
  -4   3   2      162.47      153.42      1.12 o
  -3   3   2      100.87      103.30      0.76 o
  -2   3   2       35.41       36.70      0.34 o
  -1   3   2        0.01        1.03      0.10 o
   0   3   2      326.81      356.75      2.14 o
   1   3   2        9.15       15.79      0.18 o
   2   3   2        0.95        0.93      0.06 o
   3   3   2       58.51       81.62      0.58 o
   4   3   2        0.05       -0.02      0.05 o
   5   3   2       14.15       11.60      0.19 o
   6   3   2       21.61       18.42      0.36 o
   7   3   2      152.70      147.66      1.31 o
   8   3   2        0.22        0.07      0.10 o
   9   3   2        0.11        0.27      0.15 o
  10   3   2        2.10        1.14      0.27 o
  11   3   2        0.36        0.25      0.32 o
  -8   4   2        0.04        0.13      0.48 o
  -7   4   2        0.02        0.10      0.17 o
  -6   4   2        8.14        9.69      0.31 o
  -5   4   2        0.71        0.58      0.13 o
  -4   4   2       24.05       23.51      0.34 o
  -3   4   2       28.90       26.96      0.41 o
  -2   4   2        0.84        1.67      0.10 o
  -1   4   2       42.13       33.55      0.37 o
   0   4   2      153.64      162.65      1.07 o
   1   4   2       91.35       98.19      0.72 o
   2   4   2        0.01        0.14      0.05 o
   3   4   2      117.75      126.01      0.87 o
   4   4   2       42.72       42.74      0.39 o
   5   4   2        8.07        7.60      0.17 o
   6   4   2       25.78       23.98      0.34 o
   7   4   2        3.61        3.01      0.25 o
   8   4   2        0.06        0.04      0.11 o
   9   4   2        3.15        3.23      0.21 o
  10   4   2        2.77        2.05      0.21 o
  11   4   2        0.46        0.63      0.38 o
  -8   5   2        0.11       -0.18      0.48 o
  -7   5   2        0.40        0.75      0.18 o
  -6   5   2        4.34        4.51      0.24 o
  -5   5   2        0.01       -0.03      0.14 o
  -4   5   2        5.34        5.74      0.20 o
  -3   5   2        1.78        1.79      0.13 o
  -2   5   2        3.43        2.48      0.15 o
  -1   5   2        8.73        9.13      0.18 o
   0   5   2        6.16        7.17      0.16 o
   1   5   2       36.86       29.80      0.33 o
   2   5   2      116.08      103.26      0.79 o
   3   5   2      113.32      114.43      0.80 o
   4   5   2       31.10       33.42      0.36 o
   5   5   2        0.27        0.03      0.08 o
   6   5   2       62.11       51.05      0.55 o
   7   5   2       15.33       12.63      0.28 o
   8   5   2        1.40        1.98      0.20 o
   9   5   2        0.47        0.79      0.18 o
  10   5   2        0.01        0.22      0.16 o
  11   5   2        0.39        0.05      0.30 o
  -6   6   2        0.04        0.00      0.16 o
  -5   6   2        1.41        1.41      0.25 o
  -4   6   2        0.05        0.27      0.12 o
  -3   6   2       15.29       14.45      0.47 o
  -2   6   2        0.00        0.23      0.10 o
  -1   6   2        0.54        1.51      0.13 o
   0   6   2        3.14        1.99      0.12 o
   1   6   2      106.28      106.97      0.81 o
   2   6   2      228.35      226.04      1.56 o
   3   6   2      268.55      259.10      1.70 o
   4   6   2        2.26        2.08      0.12 o
   5   6   2        6.41        6.31      0.18 o
   6   6   2        3.79        3.29      0.26 o
   7   6   2        1.36        1.13      0.14 o
   8   6   2        1.09        1.19      0.16 o
   9   6   2        3.38        3.97      0.24 o
  10   6   2        0.35        0.98      0.19 o
  11   6   2        0.00        0.07      0.53 o
  -6   7   2        0.28       -0.47      0.47 o
  -5   7   2        0.40        0.28      0.18 o
  -4   7   2        3.04        3.49      0.22 o
  -3   7   2        3.02        3.83      0.20 o
  -2   7   2        2.60        2.91      0.18 o
  -1   7   2        0.13        0.04      0.11 o
   0   7   2       12.72        9.56      0.24 o
   1   7   2       12.62       12.30      0.26 o
   2   7   2       13.61       13.92      0.33 o
   3   7   2        5.52        4.74      0.19 o
   4   7   2        0.84        0.77      0.12 o
   5   7   2        0.66        0.62      0.12 o
   6   7   2        1.31        1.55      0.15 o
   7   7   2        1.61        1.54      0.16 o
   8   7   2        3.83        3.82      0.25 o
   9   7   2        0.01        0.10      0.17 o
  10   7   2        0.03        0.19      0.30 o
  -5   8   2        0.08        0.02      0.44 o
  -4   8   2        0.41        0.22      0.27 o
  -3   8   2        0.93        1.44      0.18 o
  -2   8   2        8.77        9.31      0.29 o
  -1   8   2        2.13        2.39      0.18 o
   0   8   2        0.89        0.56      0.16 o
   1   8   2        0.03       -0.04      0.12 o
   2   8   2       25.83       25.99      0.41 o
   3   8   2        0.14        0.17      0.13 o
   4   8   2        0.00        0.06      0.11 o
   5   8   2        0.08        0.21      0.12 o
   6   8   2        0.11        0.24      0.13 o
   7   8   2        0.33        0.14      0.15 o
   8   8   2        4.96        5.34      0.26 o
   9   8   2       13.45       16.81      0.45 o
  10   8   2        0.11        0.04      0.35 o
  -4   9   2        0.23       -0.08      0.45 o
  -3   9   2        0.04       -0.32      0.57 o
  -2   9   2        1.79        1.66      0.21 o
  -1   9   2        3.76        4.25      0.34 o
   0   9   2        5.48        5.14      0.24 o
   1   9   2        0.83        0.92      0.16 o
   2   9   2        0.00        0.06      0.30 o
   3   9   2        5.84        5.34      0.24 o
   4   9   2        0.51        0.76      0.20 o
   5   9   2        9.32       10.91      0.32 o
   6   9   2        0.84        1.35      0.20 o
   7   9   2        3.02        3.02      0.23 o
   8   9   2        3.39        3.67      0.25 o
   9   9   2       10.29       11.44      1.00 o
  -2  10   2        0.00       -0.05      0.37 o
  -1  10   2        0.17        0.96      0.27 o
   0  10   2        0.49        0.45      0.17 o
   1  10   2        0.14        0.18      0.16 o
   2  10   2        0.72        1.16      0.20 o
   3  10   2        0.40        0.41      0.17 o
   4  10   2        1.64        1.60      0.19 o
   5  10   2        0.06       -0.15      0.15 o
   6  10   2        0.22       -0.16      0.16 o
   7  10   2        2.43        2.33      0.36 o
   8  10   2        0.11        0.10      0.35 o
   0  11   2        0.92        0.85      0.61 o
   1  11   2        0.00       -0.16      0.32 o
   2  11   2        0.08        0.14      0.27 o
   3  11   2        0.41       -0.04      0.19 o
   4  11   2        4.95        5.17      0.31 o
   5  11   2        0.15       -0.03      0.27 o
   6  11   2        0.25        0.22      0.29 o
   7  11   2        0.29       -0.13      0.57 o
  -4 -10   3        1.99        3.33      0.82 o
  -3 -10   3        0.03        0.17      0.36 o
  -2 -10   3        0.29        0.06      0.35 o
  -1 -10   3        0.02       -0.31      0.31 o
   0 -10   3        0.05       -0.01      0.36 o
   1 -10   3        0.22        0.14      0.47 o
  -5  -9   3        0.04        0.32      0.58 o
  -4  -9   3        0.00        0.50      0.56 o
  -3  -9   3        0.21        0.30      0.27 o
  -2  -9   3        0.40        0.04      0.39 o
  -1  -9   3        0.00        0.05      0.40 o
   0  -9   3        3.09        1.83      0.42 o
   1  -9   3        1.86        1.76      0.41 o
   2  -9   3        1.44        1.80      0.44 o
   3  -9   3        0.43        0.89      0.47 o
  -6  -8   3        0.23        0.26      0.35 o
  -5  -8   3        0.43        0.89      0.35 o
  -4  -8   3        0.22        0.97      0.35 o
  -3  -8   3        1.19        0.90      0.25 o
  -2  -8   3        0.81        0.79      0.27 o
  -1  -8   3        1.72        1.00      0.27 o
   0  -8   3        2.12        1.59      0.29 o
   1  -8   3        0.11        0.42      0.25 o
   2  -8   3        1.20        0.71      0.27 o
   3  -8   3        0.47        0.55      0.33 o
   4  -8   3        0.02       -0.10      0.32 o
   5  -8   3        0.05       -0.39      0.45 o
  -9  -7   3        0.71        0.41      0.37 o
  -8  -7   3        0.00       -0.17      0.22 o
  -7  -7   3        0.01       -0.22      0.22 o
  -6  -7   3        0.00        0.16      0.18 o
  -5  -7   3        0.28        0.21      0.14 o
  -4  -7   3       11.71       11.41      0.55 o
  -3  -7   3        1.50        0.97      0.22 o
  -2  -7   3       20.34       19.33      0.58 o
  -1  -7   3        7.26        7.39      0.40 o
   0  -7   3       18.41       19.62      0.61 o
   1  -7   3        3.66        4.32      0.34 o
   2  -7   3       10.16       11.75      0.52 o
   3  -7   3        0.38        0.26      0.25 o
   4  -7   3        0.42        0.48      0.31 o
   5  -7   3        0.26        0.28      0.48 o
   6  -7   3        0.45        0.43      0.49 o
  -9  -6   3        0.02       -0.24      0.24 o
  -8  -6   3        0.00        0.14      0.21 o
  -7  -6   3        2.36        2.01      0.24 o
  -6  -6   3        0.03        0.14      0.18 o
  -5  -6   3        2.23        3.07      0.24 o
  -4  -6   3       34.81       29.56      0.54 o
  -3  -6   3        0.05        0.06      0.17 o
  -2  -6   3       25.55       24.32      0.60 o
  -1  -6   3        8.41        9.18      0.58 o
   0  -6   3       41.46       40.91      1.09 o
   1  -6   3        6.92        6.62      0.36 o
   2  -6   3        0.81        0.58      0.21 o
   3  -6   3        0.04       -0.05      0.19 o
   4  -6   3        1.56        1.54      0.29 o
   5  -6   3        0.10       -0.14      0.22 o
   6  -6   3        0.48        0.76      0.37 o
   7  -6   3        1.23        1.81      0.48 o
 -10  -5   3        0.84        1.78      0.60 o
  -9  -5   3        0.48        0.37      0.17 o
  -8  -5   3       10.74       10.61      0.38 o
  -7  -5   3       16.97       18.67      0.36 o
  -6  -5   3        5.86        5.52      0.23 o
  -5  -5   3        0.49        0.60      0.14 o
  -4  -5   3       65.65       61.67      0.90 o
  -3  -5   3        0.29       -0.01      0.19 o
  -2  -5   3       20.34       20.48      0.50 o
  -1  -5   3        0.02        0.10      0.14 o
   0  -5   3       28.00       32.75      0.66 o
   1  -5   3        5.92        5.28      0.29 o
   2  -5   3        4.66        4.65      0.40 o
   3  -5   3        3.27        4.18      0.53 o
   4  -5   3        0.39        0.07      0.19 o
   5  -5   3        9.98        9.76      0.49 o
   6  -5   3        1.01        0.34      0.27 o
   7  -5   3        1.17        1.67      0.44 o
   8  -5   3        0.35       -0.06      0.44 o
 -10  -4   3        0.14        0.18      0.46 o
  -9  -4   3        0.98        0.41      0.17 o
  -8  -4   3        1.16        1.73      0.17 o
  -7  -4   3        4.32        4.24      0.23 o
  -6  -4   3        5.21        6.25      0.20 o
  -5  -4   3       20.52       18.69      0.30 o
  -4  -4   3       31.48       29.80      0.43 o
  -3  -4   3      112.50      113.08      0.96 o
  -2  -4   3        2.01        1.06      0.15 o
  -1  -4   3        0.14        0.20      0.11 o
   0  -4   3       25.92       24.88      0.36 o
   1  -4   3        1.84        1.65      0.16 o
   2  -4   3       34.24       34.92      0.66 o
   3  -4   3        0.97        0.57      0.17 o
   4  -4   3       41.64       40.19      0.83 o
   5  -4   3       14.77       13.70      0.51 o
   6  -4   3       13.41       12.73      0.54 o
   7  -4   3        1.01        1.46      0.35 o
   8  -4   3        1.75        1.91      0.45 o
   9  -4   3        0.00       -0.06      0.43 o
 -10  -3   3        1.07        1.25      0.36 o
  -9  -3   3        0.84        0.73      0.18 o
  -8  -3   3        2.07        1.80      0.18 o
  -7  -3   3        0.07        0.01      0.11 o
  -6  -3   3        4.32        4.28      0.19 o
  -5  -3   3      102.25       98.40      1.00 o
  -4  -3   3        0.17        0.27      0.07 o
  -3  -3   3        1.33        1.68      0.08 o
  -2  -3   3       99.17       96.64      1.93 o
  -1  -3   3       26.71       33.29      0.68 o
   0  -3   3       46.86       49.65      0.80 o
   1  -3   3        0.61        0.26      0.10 o
   2  -3   3       51.24       60.62      1.17 o
   3  -3   3       65.32       61.19      0.96 o
   4  -3   3        5.85        7.27      0.45 o
   5  -3   3        6.35        6.22      0.34 o
   6  -3   3        4.46        4.91      0.47 o
   7  -3   3        4.81        6.16      0.71 o
   8  -3   3        0.10        0.04      0.30 o
   9  -3   3        0.65        1.28      0.42 o
 -10  -2   3        0.73        0.55      0.59 o
  -9  -2   3        1.26        1.75      0.21 o
  -8  -2   3        0.05        0.11      0.14 o
  -7  -2   3        2.43        2.46      0.19 o
  -6  -2   3       41.76       38.92      0.48 o
  -5  -2   3        0.24        0.20      0.10 o
  -4  -2   3       15.06       14.44      0.25 o
  -3  -2   3        4.81        6.01      0.11 o
  -2  -2   3        8.29        7.41      0.15 o
  -1  -2   3        1.52        2.54      0.13 o
   0  -2   3       17.82       14.52      0.27 o
   1  -2   3       14.10       18.34      0.33 o
   2  -2   3      342.74      361.13      6.71 o
   3  -2   3       13.17       16.77      0.41 o
   4  -2   3       13.01       12.67      0.37 o
   5  -2   3        0.11        0.02      0.14 o
   6  -2   3       14.04       12.54      0.73 o
   7  -2   3        0.06        0.14      0.25 o
   8  -2   3        2.43        2.78      0.34 o
   9  -2   3        0.10       -0.04      0.30 o
 -10  -1   3        0.46        0.16      0.48 o
  -9  -1   3        0.08       -0.12      0.17 o
  -8  -1   3        0.39        0.30      0.15 o
  -7  -1   3        0.21        0.34      0.13 o
  -6  -1   3        0.62        0.20      0.10 o
  -5  -1   3        3.28        2.81      0.14 o
  -4  -1   3        1.15        1.59      0.10 o
  -3  -1   3        2.28        2.16      0.07 o
  -2  -1   3      334.57      372.90      3.58 o
  -1  -1   3       51.09       57.05      0.68 o
   0  -1   3      408.64      420.70     12.82 o
   1  -1   3       80.11       87.27      1.95 o
   2  -1   3      491.50      506.75      6.01 o
   3  -1   3       67.58       68.77      1.11 o
   4  -1   3       48.13       46.14      0.63 o
   5  -1   3        8.89        8.83      0.34 o
   6  -1   3        3.33        4.62      0.29 o
   7  -1   3        3.54        4.27      0.32 o
   8  -1   3        6.62        5.66      0.50 o
   9  -1   3        2.05        1.23      0.36 o
  -9   0   3        0.69        0.79      0.35 o
  -8   0   3        1.20        1.33      0.20 o
  -7   0   3        2.17        1.69      0.18 o
  -6   0   3       15.97       13.27      0.39 o
  -5   0   3       11.55        8.30      0.21 o
  -4   0   3       10.72        9.74      0.19 o
  -3   0   3       39.50       41.30      0.36 o
  -2   0   3      295.58      330.25      2.26 o
  -1   0   3       51.48       44.34      0.55 o
   0   0   3       62.77       72.70      0.76 o
   1   0   3      571.97      611.27      7.74 o
   2   0   3       39.92       34.05      0.45 o
   3   0   3       31.68       27.97      0.45 o
   4   0   3      159.22      156.45      1.74 o
   5   0   3       12.41       11.78      0.45 o
   6   0   3        0.46        0.01      0.14 o
   7   0   3        2.34        2.46      0.26 o
   8   0   3        5.21        5.32      0.37 o
   9   0   3        3.55        2.50      0.34 o
  -9   1   3        3.13        3.97      0.92 o
  -8   1   3        5.87        6.46      0.30 o
  -7   1   3        0.20        0.57      0.15 o
  -6   1   3       54.53       50.25      0.67 o
  -5   1   3       67.53       58.87      0.62 o
  -4   1   3       81.16       80.50      0.65 o
  -3   1   3       15.63       17.16      0.20 o
  -2   1   3      207.15      204.41      1.26 o
  -1   1   3        0.31        0.38      0.04 o
   0   1   3      706.83      743.28      8.15 o
   1   1   3       19.16       15.76      0.27 o
   2   1   3      276.76      269.94      5.45 o
   3   1   3      178.16      182.31      2.07 o
   4   1   3      101.24      105.88      1.15 o
   5   1   3        3.50        3.49      0.13 o
   6   1   3        4.68        6.66      0.30 o
   7   1   3       15.37       15.71      0.38 o
   8   1   3       17.04       15.91      0.58 o
   9   1   3        2.31        3.27      0.22 o
  -9   2   3        2.52        2.73      0.63 o
  -8   2   3        3.47        3.29      0.25 o
  -7   2   3        0.73        0.64      0.16 o
  -6   2   3        3.04        3.64      0.28 o
  -5   2   3        0.26        0.05      0.18 o
  -4   2   3       18.19       20.62      0.28 o
  -3   2   3       19.10       17.76      0.23 o
  -2   2   3        4.72        5.61      0.12 o
  -1   2   3        1.07        1.69      0.08 o
   0   2   3       49.13       58.80      0.40 o
   1   2   3       72.37       71.86      0.58 o
   2   2   3       10.11        9.95      0.13 o
   3   2   3       22.49       21.52      0.25 o
   4   2   3      163.27      181.59      1.37 o
   5   2   3       12.31       14.44      0.22 o
   6   2   3      109.35       98.18      1.02 o
   7   2   3       35.49       33.48      0.52 o
   8   2   3       14.29       13.91      0.47 o
   9   2   3        1.16        1.36      0.23 o
  -8   3   3        0.20        0.30      0.34 o
  -7   3   3        1.52        2.45      0.29 o
  -6   3   3        1.70        1.36      0.18 o
  -5   3   3        1.99        2.11      0.17 o
  -4   3   3        0.01        0.08      0.08 o
  -3   3   3       68.20       59.13      0.65 o
  -2   3   3       80.29       80.58      0.69 o
  -1   3   3        5.51        6.22      0.13 o
   0   3   3      495.50      530.41      3.27 o
   1   3   3      237.68      263.39      1.62 o
   2   3   3       10.96       11.15      0.13 o
   3   3   3        8.40        8.46      0.12 o
   4   3   3      178.26      193.79      1.62 o
   5   3   3        0.02        0.04      0.06 o
   6   3   3        4.65        5.64      0.17 o
   7   3   3        3.41        4.44      0.16 o
   8   3   3        5.70        5.93      0.17 o
   9   3   3        0.23        0.26      0.16 o
  10   3   3        0.92        1.00      0.27 o
  -8   4   3        0.25        0.32      0.48 o
  -7   4   3        0.12        0.20      0.18 o
  -6   4   3        0.02       -0.16      0.16 o
  -5   4   3        1.18        1.18      0.17 o
  -4   4   3        7.98        6.72      0.21 o
  -3   4   3       38.20       34.11      0.41 o
  -2   4   3       50.51       51.82      0.47 o
  -1   4   3        7.01        8.00      0.17 o
   0   4   3        0.34        1.63      0.09 o
   1   4   3       95.37      115.54      0.77 o
   2   4   3       66.83       57.67      0.46 o
   3   4   3        1.25        1.34      0.08 o
   4   4   3      207.23      204.81      1.33 o
   5   4   3       21.39       23.48      0.34 o
   6   4   3        2.08        1.90      0.12 o
   7   4   3        0.27       -0.09      0.09 o
   8   4   3       10.16        9.22      0.24 o
   9   4   3        0.54        0.70      0.13 o
  10   4   3        4.73        5.29      0.55 o
  11   4   3        0.00       -0.26      0.30 o
  -7   5   3        0.67        0.78      0.36 o
  -6   5   3        1.36        1.63      0.21 o
  -5   5   3        3.63        4.00      0.24 o
  -4   5   3        0.63        0.28      0.12 o
  -3   5   3        0.96        0.79      0.14 o
  -2   5   3        0.16       -0.09      0.09 o
  -1   5   3        0.83        1.92      0.11 o
   0   5   3       11.81       12.11      0.24 o
   1   5   3        0.62        0.35      0.08 o
   2   5   3        3.91        5.24      0.14 o
   3   5   3       80.54       77.44      0.61 o
   4   5   3       32.08       41.41      0.42 o
   5   5   3        7.07        7.87      0.20 o
   6   5   3        9.06        8.61      0.32 o
   7   5   3        2.58        2.93      0.16 o
   8   5   3        1.48        1.05      0.13 o
   9   5   3        1.79        1.79      0.34 o
  10   5   3        3.05        3.19      0.34 o
  11   5   3        0.51        0.78      0.38 o
  -6   6   3        0.24        0.48      0.23 o
  -5   6   3        1.49        1.48      0.25 o
  -4   6   3       15.79       16.80      0.37 o
  -3   6   3        1.23        1.59      0.16 o
  -2   6   3        7.02        6.84      0.22 o
  -1   6   3       30.16       25.18      0.42 o
   0   6   3        0.35       -0.02      0.10 o
   1   6   3       14.39       17.17      0.26 o
   2   6   3       36.28       37.75      0.39 o
   3   6   3       12.22       12.42      0.23 o
   4   6   3        6.66        5.67      0.18 o
   5   6   3        8.03        9.44      0.25 o
   6   6   3       54.46       45.78      0.53 o
   7   6   3        9.94        9.69      0.26 o
   8   6   3        0.68        0.58      0.13 o
   9   6   3        0.00        0.05      0.14 o
  10   6   3        2.31        2.45      0.29 o
  11   6   3        0.31        0.27      0.44 o
  -6   7   3        1.35        1.75      0.61 o
  -5   7   3        0.13        0.45      0.23 o
  -4   7   3        4.93        5.38      0.27 o
  -3   7   3        2.45        2.29      0.29 o
  -2   7   3        2.53        2.54      0.20 o
  -1   7   3        1.15        1.06      0.15 o
   0   7   3        0.00        0.18      0.11 o
   1   7   3        0.94        0.87      0.12 o
   2   7   3       14.64       14.96      0.27 o
   3   7   3        1.09        1.12      0.12 o
   4   7   3       12.44       13.77      0.30 o
   5   7   3        0.27        0.10      0.11 o
   6   7   3        2.91        3.11      0.17 o
   7   7   3        1.11        0.84      0.18 o
   8   7   3        0.48        0.93      0.18 o
   9   7   3        0.53        0.16      0.22 o
  10   7   3        3.54        4.04      0.29 o
  11   7   3        0.16       -0.14      0.54 o
  -5   8   3        0.00        0.18      0.51 o
  -4   8   3        2.10        2.36      0.26 o
  -3   8   3        2.01        2.18      0.21 o
  -2   8   3        1.82        1.69      0.19 o
  -1   8   3        0.24        0.23      0.14 o
   0   8   3        6.63        5.69      0.24 o
   1   8   3        8.49        8.30      0.27 o
   2   8   3        6.13        6.26      0.23 o
   3   8   3       10.17       10.95      0.28 o
   4   8   3        1.65        1.57      0.16 o
   5   8   3        0.02        0.03      0.12 o
   6   8   3        5.93        7.52      0.27 o
   7   8   3        0.17        0.10      0.14 o
   8   8   3        0.80        0.45      0.16 o
   9   8   3        3.77        4.72      0.26 o
  10   8   3        3.63        4.51      0.51 o
  -3   9   3        0.09        0.02      0.27 o
  -2   9   3        1.39        1.31      0.30 o
  -1   9   3        0.53        0.63      0.18 o
   0   9   3        0.75        1.18      0.18 o
   1   9   3        1.91        1.84      0.19 o
   2   9   3        9.26       10.30      0.31 o
   3   9   3        9.52       10.50      0.31 o
   4   9   3        0.12       -0.13      0.13 o
   5   9   3        1.18        0.93      0.17 o
   6   9   3        4.14        5.21      0.30 o
   7   9   3        1.30        0.78      0.18 o
   8   9   3        4.56        4.36      0.27 o
   9   9   3        2.16        2.44      0.38 o
  -2  10   3        0.07       -0.02      0.34 o
  -1  10   3        3.59        3.79      0.58 o
   0  10   3        4.31        5.10      0.45 o
   1  10   3        0.02        0.07      0.17 o
   2  10   3        0.08        0.10      0.16 o
   3  10   3        0.38        0.51      0.17 o
   4  10   3        1.29        1.47      0.20 o
   5  10   3        0.12        0.15      0.16 o
   6  10   3        0.02       -0.04      0.16 o
   7  10   3        0.81        0.61      0.30 o
   8  10   3        0.88        0.92      0.32 o
   0  11   3        0.01        0.14      0.34 o
   1  11   3        0.08       -0.02      0.29 o
   2  11   3        0.77        0.43      0.30 o
   3  11   3        0.19        0.46      0.30 o
   4  11   3        2.41        2.06      0.35 o
   5  11   3        2.88        2.93      0.40 o
   6  11   3        0.25        0.73      0.32 o
   7  11   3        0.07       -0.51      0.51 o
  -4 -10   4        0.02        0.40      0.71 o
  -3 -10   4        0.02        0.08      0.63 o
  -2 -10   4        0.02       -0.07      0.34 o
  -1 -10   4        0.04        0.36      0.36 o
   0 -10   4        0.50       -0.04      0.47 o
   1 -10   4        0.48        0.16      0.53 o
  -5  -9   4        2.74        3.92      0.85 o
  -4  -9   4        4.05        4.44      0.78 o
  -3  -9   4        1.02        1.49      0.65 o
  -2  -9   4        0.39        0.00      0.31 o
  -1  -9   4        0.28        0.42      0.32 o
   0  -9   4        0.01        0.02      0.33 o
   1  -9   4        2.15        2.94      0.66 o
   2  -9   4        1.19        2.46      0.49 o
   3  -9   4        0.05        0.30      0.51 o
  -6  -8   4        3.93        5.08      0.86 o
  -5  -8   4        3.25        3.75      0.49 o
  -4  -8   4        0.49        0.57      0.35 o
  -3  -8   4        0.04        0.17      0.30 o
  -2  -8   4        0.37        0.13      0.23 o
  -1  -8   4        3.56        3.78      0.35 o
   0  -8   4        0.53        0.23      0.29 o
   1  -8   4        1.11        1.27      0.30 o
   2  -8   4        0.10        0.17      0.32 o
   3  -8   4        0.04       -0.14      0.67 o
   4  -8   4        0.12        0.48      0.36 o
   5  -8   4        0.22        0.03      0.47 o
  -6  -7   4        0.00        0.08      0.33 o
  -5  -7   4        0.29        0.45      0.32 o
  -4  -7   4        0.07       -0.23      0.26 o
  -3  -7   4        3.74        3.34      0.62 o
  -2  -7   4        4.67        4.94      0.36 o
  -1  -7   4        3.74        4.12      0.33 o
   0  -7   4        0.14        0.55      0.22 o
   1  -7   4        7.27        7.34      0.42 o
   2  -7   4        1.91        1.95      0.29 o
   3  -7   4        0.05        0.04      0.31 o
   4  -7   4        0.24        0.19      0.29 o
   5  -7   4        0.00       -0.30      0.30 o
   6  -7   4        0.75        1.64      0.62 o
  -9  -6   4        0.19       -0.29      0.29 o
  -8  -6   4       12.55       16.10      0.69 o
  -7  -6   4        6.74        7.87      0.36 o
  -6  -6   4        1.82        2.29      0.42 o
  -5  -6   4        2.63        2.84      0.46 o
  -4  -6   4        3.75        4.48      0.41 o
  -3  -6   4       32.85       32.14      0.86 o
  -2  -6   4        6.55        6.37      0.33 o
  -1  -6   4        6.25        5.60      0.74 o
   0  -6   4       26.59       25.50      0.62 o
   1  -6   4        0.53        0.89      0.21 o
   2  -6   4        4.61        4.57      0.33 o
   3  -6   4        0.31       -0.01      0.20 o
   4  -6   4        0.09       -0.01      0.22 o
   5  -6   4        2.48        2.18      0.43 o
   6  -6   4        0.01       -0.31      0.31 o
   7  -6   4        0.07       -0.05      0.46 o
  -9  -5   4        0.14        0.41      0.37 o
  -8  -5   4        0.30        0.02      0.24 o
  -7  -5   4        0.24        0.41      0.20 o
  -6  -5   4        1.64        1.18      0.19 o
  -5  -5   4        3.84        3.96      0.41 o
  -4  -5   4        2.72        1.79      0.31 o
  -3  -5   4        0.00        0.28      0.16 o
  -2  -5   4        9.88        8.06      0.33 o
  -1  -5   4       15.47       16.30      0.43 o
   0  -5   4       15.62       14.87      0.41 o
   1  -5   4        5.21        4.34      0.26 o
   2  -5   4       11.23       10.96      0.40 o
   3  -5   4        0.25       -0.01      0.17 o
   4  -5   4        3.74        3.19      0.31 o
   5  -5   4        4.17        3.53      0.34 o
   6  -5   4        1.12        0.72      0.35 o
   7  -5   4        0.05        0.13      0.33 o
   8  -5   4        0.00        0.02      0.44 o
  -9  -4   4        1.79        2.50      0.33 o
  -8  -4   4        3.42        2.59      0.28 o
  -7  -4   4        3.62        4.58      0.26 o
  -6  -4   4       14.40       14.34      0.90 o
  -5  -4   4       17.27       17.71      0.46 o
  -4  -4   4        4.68        6.07      0.40 o
  -3  -4   4       11.45       12.17      0.48 o
  -2  -4   4        0.11       -0.07      0.12 o
  -1  -4   4       22.81       26.70      0.50 o
   0  -4   4        2.47        3.16      0.25 o
   1  -4   4        2.46        1.62      0.26 o
   2  -4   4        5.32        4.94      0.52 o
   3  -4   4       24.50       24.25      0.55 o
   4  -4   4        1.67        1.97      0.23 o
   5  -4   4        5.40        5.80      0.36 o
   6  -4   4        0.28        0.18      0.22 o
   7  -4   4        2.23        2.90      0.45 o
   8  -4   4        1.14        0.88      0.39 o
 -10  -3   4        0.01        0.28      0.54 o
  -9  -3   4        2.74        2.83      0.23 o
  -8  -3   4        0.03       -0.09      0.14 o
  -7  -3   4        1.82        2.03      0.15 o
  -6  -3   4        0.14        0.21      0.10 o
  -5  -3   4      130.18      124.32      1.40 o
  -4  -3   4       58.06       55.42      0.98 o
  -3  -3   4       13.12       12.14      0.40 o
  -2  -3   4      211.87      208.22      3.72 o
  -1  -3   4       58.15       64.38      0.95 o
   0  -3   4        3.43        4.17      0.19 o
   1  -3   4        1.57        1.45      0.13 o
   2  -3   4        2.67        2.36      0.26 o
   3  -3   4       36.31       35.73      1.45 o
   4  -3   4       24.60       22.01      0.52 o
   5  -3   4        0.17       -0.18      0.18 o
   6  -3   4        2.60        3.06      0.35 o
   7  -3   4        2.26        2.83      0.49 o
   8  -3   4        0.02       -0.21      0.28 o
   9  -3   4        0.04        0.07      0.34 o
  -9  -2   4        1.04        1.17      0.20 o
  -8  -2   4        2.40        2.30      0.19 o
  -7  -2   4        8.81        8.04      0.24 o
  -6  -2   4        0.01       -0.05      0.10 o
  -5  -2   4       95.61       92.90      0.85 o
  -4  -2   4       53.66       48.10      0.89 o
  -3  -2   4       31.67       32.12      0.41 o
  -2  -2   4        0.21        0.47      0.06 o
  -1  -2   4        0.30        0.46      0.09 o
   0  -2   4       27.74       32.79      0.49 o
   1  -2   4        7.86        4.32      0.35 o
   2  -2   4       67.97       56.55      0.82 o
   3  -2   4        0.08        0.26      0.12 o
   4  -2   4        5.68        5.13      0.23 o
   5  -2   4        1.94        2.67      0.23 o
   6  -2   4        1.74        1.49      0.28 o
   7  -2   4        0.04       -0.16      0.18 o
   8  -2   4        3.58        3.49      0.37 o
   9  -2   4        0.62       -0.10      0.65 o
  10  -2   4        0.65        0.67      0.50 o
  -9  -1   4        1.44        1.74      0.25 o
  -8  -1   4        0.13       -0.09      0.16 o
  -7  -1   4        0.32        0.10      0.13 o
  -6  -1   4        0.07       -0.10      0.10 o
  -5  -1   4        0.17        0.59      0.13 o
  -4  -1   4        4.77        5.20      0.24 o
  -3  -1   4        1.69        2.22      0.16 o
  -2  -1   4        0.41        0.15      0.06 o
  -1  -1   4       75.57       92.07      1.20 o
   0  -1   4      386.52      406.94      6.20 o
   1  -1   4        0.20        0.07      0.13 o
   2  -1   4      298.28      271.12      5.63 o
   3  -1   4       94.09      100.45      1.36 o
   4  -1   4       45.64       42.77      0.93 o
   5  -1   4        8.52        9.14      0.33 o
   6  -1   4        5.65        5.29      0.31 o
   7  -1   4        0.15        0.28      0.20 o
   8  -1   4        1.07        1.11      0.27 o
   9  -1   4        5.58        5.67      0.56 o
  10  -1   4        0.42        0.26      0.34 o
  -9   0   4        4.65        6.27      0.53 o
  -8   0   4        7.11        9.26      0.34 o
  -7   0   4        0.13        0.07      0.18 o
  -6   0   4       48.09       45.40      0.83 o
  -5   0   4       22.22       17.64      0.31 o
  -4   0   4        3.16        3.47      0.13 o
  -3   0   4       40.98       36.04      0.40 o
  -2   0   4        0.43        0.01      0.04 o
  -1   0   4       45.76       53.36      0.80 o
   0   0   4       26.20       29.89      0.42 o
   1   0   4     1018.36     1116.85     16.67 o
   2   0   4      227.82      263.86      4.20 o
   3   0   4        0.70        0.35      0.08 o
   4   0   4        4.81        6.74      0.26 o
   5   0   4        1.47        2.29      0.18 o
   6   0   4        4.55        3.84      0.24 o
   7   0   4        2.81        4.25      0.31 o
   8   0   4        2.05        2.08      0.28 o
   9   0   4        0.01        0.14      0.24 o
  10   0   4        0.13        0.00      0.31 o
  -9   1   4        6.31        8.62      0.85 o
  -8   1   4        8.16        9.71      0.35 o
  -7   1   4        0.00       -0.14      0.14 o
  -6   1   4        0.25        0.60      0.13 o
  -5   1   4        0.51        0.21      0.11 o
  -4   1   4        0.02       -0.08      0.08 o
  -3   1   4      160.40      150.59      1.38 o
  -2   1   4       10.08        7.34      0.11 o
  -1   1   4        3.58        5.01      0.10 o
   0   1   4      328.09      349.88      6.13 o
   1   1   4      476.37      481.91     15.92 o
   2   1   4       77.06      103.88      1.53 o
   3   1   4        0.00        0.08      0.07 o
   4   1   4       39.21       38.34      0.52 o
   5   1   4        0.05        0.03      0.12 o
   6   1   4       21.42       18.33      0.46 o
   7   1   4        2.55        2.01      0.23 o
   8   1   4        1.55        2.27      0.25 o
   9   1   4        0.43        0.13      0.31 o
  10   1   4        0.07        0.10      0.57 o
  -8   2   4        0.02        0.14      0.18 o
  -7   2   4        2.55        3.04      0.26 o
  -6   2   4        1.69        1.70      0.17 o
  -5   2   4        0.21        0.29      0.12 o
  -4   2   4        0.10       -0.01      0.09 o
  -3   2   4       62.00       60.77      0.64 o
  -2   2   4        0.15        0.14      0.06 o
  -1   2   4        2.74        2.42      0.07 o
   0   2   4       10.63       12.89      0.33 o
   1   2   4       60.83       54.57      0.57 o
   2   2   4        6.45        6.66      0.32 o
   3   2   4       37.13       44.60      0.67 o
   4   2   4        5.57        5.58      0.15 o
   5   2   4       10.68       10.62      0.38 o
   6   2   4        1.03        1.30      0.22 o
   7   2   4        0.00        0.16      0.29 o
   8   2   4       19.54       19.52      0.97 o
   9   2   4        1.43        1.81      0.40 o
  10   2   4        6.43        5.57      0.91 o
  -8   3   4        0.43        0.24      0.34 o
  -7   3   4        0.03       -0.14      0.16 o
  -6   3   4        0.03        0.12      0.15 o
  -5   3   4       30.15       29.77      0.58 o
  -4   3   4       12.99       12.75      0.27 o
  -3   3   4      201.07      195.93      1.44 o
  -2   3   4       42.86       44.76      0.42 o
  -1   3   4        4.39        5.04      0.12 o
   0   3   4      298.54      286.62      1.63 o
   1   3   4       94.89      110.93      0.68 o
   2   3   4       48.15       41.35      0.44 o
   3   3   4        7.01        8.26      0.14 o
   4   3   4        0.00       -0.04      0.05 o
   5   3   4       22.99       24.45      0.32 o
   6   3   4        0.03       -0.08      0.11 o
   7   3   4       16.99       16.77      0.41 o
   8   3   4        9.79        8.89      0.43 o
   9   3   4        0.01       -0.29      0.29 o
  -7   4   4        0.00       -0.40      0.40 o
  -6   4   4        0.07       -0.03      0.16 o
  -5   4   4       14.73       16.26      0.48 o
  -4   4   4        0.13        0.06      0.13 o
  -3   4   4       60.74       57.99      0.60 o
  -2   4   4       70.90       66.27      0.62 o
  -1   4   4        0.17        0.58      0.08 o
   0   4   4        0.87        1.18      0.08 o
   1   4   4       21.85       22.56      0.23 o
   2   4   4       20.54       18.59      0.20 o
   3   4   4       67.60       65.61      0.48 o
   4   4   4       29.13       29.81      0.32 o
   5   4   4       15.35       16.85      0.23 o
   6   4   4       24.75       21.94      0.40 o
   7   4   4        0.53        0.34      0.13 o
   8   4   4        5.59        5.21      0.35 o
   9   4   4        0.22        0.22      0.19 o
  10   4   4        1.37        1.28      0.65 o
  -7   5   4        0.00       -0.31      0.33 o
  -6   5   4        0.05        0.05      0.18 o
  -5   5   4        0.95        0.39      0.18 o
  -4   5   4        0.21        0.26      0.15 o
  -3   5   4        2.19        1.65      0.14 o
  -2   5   4        1.70        1.77      0.20 o
  -1   5   4        0.01       -0.09      0.09 o
   0   5   4        1.24        1.55      0.11 o
   1   5   4        2.23        2.47      0.11 o
   2   5   4       63.14       57.52      0.52 o
   3   5   4       66.29       64.49      0.58 o
   4   5   4       28.23       27.15      0.34 o
   5   5   4        3.59        2.77      0.13 o
   6   5   4        8.83        7.36      0.22 o
   7   5   4       23.44       21.91      0.33 o
   8   5   4        1.39        0.72      0.17 o
   9   5   4        0.10        0.25      0.19 o
  10   5   4        0.04       -0.03      0.37 o
  -6   6   4        0.20        0.16      0.35 o
  -5   6   4        0.09       -0.17      0.17 o
  -4   6   4        0.65        0.29      0.24 o
  -3   6   4        8.80        8.00      0.27 o
  -2   6   4        0.46        0.36      0.14 o
  -1   6   4        7.22        6.27      0.21 o
   0   6   4       10.95       13.18      0.26 o
   1   6   4       14.34       12.84      0.24 o
   2   6   4        0.14       -0.12      0.12 o
   3   6   4      273.61      260.17      1.79 o
   4   6   4       21.21       21.83      0.33 o
   5   6   4        0.02        0.01      0.09 o
   6   6   4        0.41        0.59      0.12 o
   7   6   4        1.21        0.70      0.13 o
   8   6   4        0.75        0.98      0.19 o
   9   6   4        0.26        0.16      0.22 o
  10   6   4        0.05       -0.24      0.24 o
  11   6   4        0.08       -0.12      0.28 o
  -5   7   4        0.01        0.23      0.35 o
  -4   7   4        0.98        0.87      0.26 o
  -3   7   4        0.13        0.53      0.16 o
  -2   7   4        0.52        0.52      0.16 o
  -1   7   4       13.80       12.95      0.32 o
   0   7   4        0.18        0.15      0.11 o
   1   7   4       13.13       10.68      0.29 o
   2   7   4        2.65        2.85      0.15 o
   3   7   4       18.10       18.37      0.30 o
   4   7   4        0.58        0.46      0.11 o
   5   7   4        0.00        0.07      0.10 o
   6   7   4        0.01        0.01      0.13 o
   7   7   4        2.46        3.84      0.19 o
   8   7   4        1.04        1.12      0.16 o
   9   7   4        0.44        0.27      0.16 o
  10   7   4        0.73        1.08      0.29 o
  -4   8   4        0.06        0.10      0.34 o
  -3   8   4        0.30        0.08      0.17 o
  -2   8   4        5.19        5.76      0.27 o
  -1   8   4        0.96        0.68      0.16 o
   0   8   4        0.64        0.52      0.14 o
   1   8   4        7.06        7.12      0.41 o
   2   8   4        4.16        3.95      0.20 o
   3   8   4        4.40        5.35      0.22 o
   4   8   4        0.46        0.22      0.11 o
   5   8   4        2.70        2.39      0.16 o
   6   8   4        0.72        0.63      0.18 o
   7   8   4        0.33        0.30      0.14 o
   8   8   4        0.19        0.21      0.15 o
   9   8   4        4.50        5.24      0.26 o
  10   8   4        3.34        4.08      0.60 o
  -3   9   4        1.86        2.63      0.71 o
  -2   9   4        0.92        0.99      0.31 o
  -1   9   4        7.30        9.04      0.33 o
   0   9   4        2.36        2.20      0.26 o
   1   9   4        1.13        1.10      0.18 o
   2   9   4        0.21        0.09      0.15 o
   3   9   4        1.45        1.01      0.17 o
   4   9   4        1.48        1.29      0.17 o
   5   9   4        3.82        3.58      0.22 o
   6   9   4        0.21        0.33      0.16 o
   7   9   4        0.19        0.00      0.18 o
   8   9   4        0.62        0.69      0.19 o
   9   9   4        4.99        5.91      0.67 o
  -1  10   4        0.13        0.47      0.30 o
   0  10   4        1.64        1.36      0.36 o
   1  10   4        0.02       -0.01      0.17 o
   2  10   4        0.00       -0.15      0.15 o
   3  10   4        0.60        0.70      0.18 o
   4  10   4        0.00        0.08      0.17 o
   5  10   4        4.04        3.64      0.24 o
   6  10   4        0.04        0.06      0.16 o
   7  10   4        0.01       -0.25      0.41 o
   8  10   4        0.76        0.57      0.31 o
   1  11   4        0.08        0.09      0.35 o
   2  11   4        0.05       -0.28      0.28 o
   3  11   4        1.42        0.93      0.44 o
   4  11   4        0.00       -0.27      0.27 o
   5  11   4        3.29        3.03      0.39 o
   6  11   4        0.07        0.08      0.31 o
   7  11   4        0.28        0.10      0.58 o
  -1 -10   5        0.02       -0.06      0.47 o
   0 -10   5        0.01       -0.05      0.48 o
  -5  -9   5        3.47        5.24      0.94 o
  -4  -9   5        0.03       -0.05      0.59 o
  -3  -9   5        0.03        0.00      0.57 o
  -2  -9   5        0.02       -0.01      0.55 o
  -1  -9   5        0.25        0.10      0.32 o
   0  -9   5        0.11        0.37      0.34 o
   1  -9   5        1.64        1.33      0.42 o
   2  -9   5        0.00        0.71      0.51 o
  -6  -8   5        0.06       -0.07      0.63 o
  -5  -8   5        0.16        0.71      0.56 o
  -4  -8   5        0.54        0.63      0.53 o
  -3  -8   5        0.08        0.30      0.33 o
  -2  -8   5        0.51        0.73      0.33 o
  -1  -8   5        1.79        2.21      0.32 o
   0  -8   5        0.06        0.18      0.24 o
   1  -8   5        0.55        0.92      0.39 o
   2  -8   5        0.05       -0.28      0.28 o
   3  -8   5        0.89        1.12      0.40 o
   4  -8   5        0.03        0.47      0.49 o
  -6  -7   5        0.07        1.00      0.62 o
  -5  -7   5        0.50        0.53      0.34 o
  -4  -7   5        3.30        3.04      0.42 o
  -3  -7   5        4.99        4.60      0.44 o
  -2  -7   5        2.45        2.53      0.46 o
  -1  -7   5       10.49       10.43      0.45 o
   0  -7   5       12.85       13.03      0.50 o
   1  -7   5        1.47        1.00      0.26 o
   2  -7   5        5.43        6.83      0.43 o
   3  -7   5        1.96        2.46      0.34 o
   4  -7   5        0.30        0.60      0.35 o
   5  -7   5        0.07        0.27      0.44 o
  -7  -6   5        0.08       -0.15      0.58 o
  -6  -6   5        1.43        0.87      0.36 o
  -5  -6   5        7.09        7.12      0.52 o
  -4  -6   5        0.00        0.22      0.31 o
  -3  -6   5       19.64       18.72      0.70 o
  -2  -6   5        1.13        0.79      0.20 o
  -1  -6   5        3.19        3.17      0.28 o
   0  -6   5       16.79       18.71      0.63 o
   1  -6   5       40.31       43.41      0.88 o
   2  -6   5        1.70        2.24      0.27 o
   3  -6   5        1.50        1.45      0.26 o
   4  -6   5        0.00        0.16      0.23 o
   5  -6   5        0.05       -0.35      0.47 o
   6  -6   5        0.00       -0.30      0.30 o
   7  -6   5        0.90        0.68      0.55 o
  -7  -5   5        7.15        7.05      0.82 o
  -6  -5   5       10.39       10.85      1.15 o
  -5  -5   5        0.58        0.37      0.29 o
  -4  -5   5        7.28        5.88      0.44 o
  -3  -5   5       11.88       11.08      0.51 o
  -2  -5   5        0.07        0.27      0.16 o
  -1  -5   5        2.19        2.57      0.21 o
   0  -5   5        0.00       -0.10      0.12 o
   1  -5   5        0.22       -0.09      0.17 o
   2  -5   5        0.58        0.37      0.16 o
   3  -5   5        0.29        0.43      0.20 o
   4  -5   5        0.82        0.57      0.26 o
   5  -5   5        2.23        2.44      0.32 o
   6  -5   5        0.63        0.79      0.35 o
   7  -5   5        0.10        0.30      0.34 o
  -9  -4   5        0.07       -0.07      0.30 o
  -8  -4   5        6.21        6.29      0.46 o
  -7  -4   5        0.63        0.72      0.18 o
  -6  -4   5        0.43        0.17      0.29 o
  -5  -4   5        2.13        1.65      0.92 o
  -4  -4   5       93.79       86.87      1.74 o
  -3  -4   5        0.53        0.47      0.21 o
  -2  -4   5      100.78      105.15      1.46 o
  -1  -4   5        7.66        8.34      0.39 o
   0  -4   5        3.52        2.36      0.55 o
   1  -4   5        1.00        0.47      0.18 o
   2  -4   5        4.81        3.90      0.31 o
   3  -4   5        3.77        4.20      0.34 o
   4  -4   5        4.40        5.19      0.40 o
   5  -4   5        9.02        8.90      0.52 o
   6  -4   5        9.86        9.23      0.66 o
   7  -4   5        3.39        3.97      0.49 o
   8  -4   5        0.25       -0.31      0.31 o
  -9  -3   5        1.57        1.54      0.40 o
  -8  -3   5        1.14        1.37      0.23 o
  -7  -3   5        0.63        0.72      0.20 o
  -6  -3   5        0.45        0.08      0.15 o
  -5  -3   5        5.18        5.55      0.43 o
  -4  -3   5       71.54       68.25      1.43 o
  -3  -3   5       19.21       17.85      0.70 o
  -2  -3   5        6.66        4.40      0.26 o
  -1  -3   5        2.24        1.81      0.24 o
   0  -3   5        4.47        4.89      0.25 o
   1  -3   5        0.59        0.93      0.13 o
   2  -3   5        0.02       -0.04      0.11 o
   3  -3   5       79.02       81.28      1.71 o
   4  -3   5        4.97        4.16      0.34 o
   5  -3   5        6.74        6.64      0.34 o
   6  -3   5        2.17        2.42      0.35 o
   7  -3   5        7.50        8.06      0.47 o
   8  -3   5        2.49        3.08      0.48 o
   9  -3   5        0.26        0.30      0.46 o
  -9  -2   5        0.00       -0.32      0.33 o
  -8  -2   5        0.33        0.36      0.25 o
  -7  -2   5        0.87        0.98      0.20 o
  -6  -2   5       10.21        9.58      0.39 o
  -5  -2   5        5.39        4.71      0.31 o
  -4  -2   5        0.29       -0.05      0.20 o
  -3  -2   5       12.35       10.13      0.88 o
  -2  -2   5        2.39        3.18      0.21 o
  -1  -2   5        3.51        2.09      0.14 o
   0  -2   5        6.92        7.59      0.20 o
   1  -2   5        5.74        4.57      0.38 o
   2  -2   5       28.44       32.47      0.92 o
   3  -2   5       14.72       15.43      0.37 o
   4  -2   5        5.50        6.62      0.37 o
   5  -2   5        0.44        0.78      0.17 o
   6  -2   5        0.30        0.14      0.17 o
   7  -2   5        0.26        0.30      0.24 o
   8  -2   5        0.15        0.01      0.23 o
   9  -2   5        0.16        0.13      0.33 o
  -9  -1   5        0.11        0.68      0.42 o
  -8  -1   5        3.37        3.32      0.36 o
  -7  -1   5        0.04        0.47      0.19 o
  -6  -1   5        0.92        0.83      0.21 o
  -5  -1   5        0.90        0.99      0.18 o
  -4  -1   5        0.00        0.08      0.21 o
  -3  -1   5        2.76        3.30      0.28 o
  -2  -1   5      126.75      127.93      2.07 o
  -1  -1   5      171.84      178.86      3.12 o
   0  -1   5      148.59      160.12      2.41 o
   1  -1   5      131.30      141.88      3.11 o
   2  -1   5      290.55      293.53      6.12 o
   3  -1   5       44.76       40.17      0.74 o
   4  -1   5      133.25      125.84      2.14 o
   5  -1   5        3.67        2.91      0.20 o
   6  -1   5        3.20        2.11      0.23 o
   7  -1   5        2.61        2.16      0.27 o
   8  -1   5        0.02       -0.20      0.20 o
   9  -1   5        1.56        1.28      0.39 o
  10  -1   5        0.16        0.15      0.42 o
  -8   0   5        0.12        0.29      0.22 o
  -7   0   5        0.02        0.23      0.14 o
  -6   0   5        2.41        2.83      0.22 o
  -5   0   5       11.85        9.71      0.31 o
  -4   0   5        5.86        5.26      0.32 o
  -3   0   5       57.51       54.91      0.59 o
  -2   0   5       23.19       24.38      0.41 o
  -1   0   5      166.95      186.96      3.21 o
   0   0   5       10.30       11.33      0.24 o
   2   0   5      208.03      211.22      4.85 o
   3   0   5      113.21       99.00      1.23 o
   4   0   5        8.18        9.00      0.30 o
   5   0   5        0.28        0.17      0.19 o
   6   0   5        0.26        0.26      0.14 o
   7   0   5        0.35        0.22      0.18 o
   8   0   5        0.68        0.16      0.21 o
   9   0   5        4.82        6.27      0.56 o
  10   0   5        0.84        0.46      0.35 o
  -8   1   5        2.36        2.60      0.39 o
  -7   1   5        6.73        7.63      0.28 o
  -6   1   5        0.59        0.36      0.17 o
  -5   1   5       86.33       85.28      1.22 o
  -4   1   5       19.23       17.69      0.31 o
  -3   1   5       19.02       18.79      0.34 o
  -2   1   5       48.91       50.16      0.49 o
  -1   1   5        4.84        5.58      0.14 o
   0   1   5        6.37        6.43      0.24 o
   1   1   5      252.68      250.91      6.75 o
   2   1   5       28.39       23.79      0.42 o
   3   1   5        0.26        0.09      0.09 o
   4   1   5       10.12       10.97      0.52 o
   5   1   5        2.37        3.31      0.19 o
   6   1   5        1.41        0.92      0.16 o
   7   1   5        2.18        2.45      0.24 o
   8   1   5       10.77       10.08      0.42 o
   9   1   5        0.62       -0.15      0.33 o
  10   1   5        1.94        3.29      0.78 o
  -8   2   5        0.40        0.46      0.35 o
  -7   2   5        1.33        0.92      0.30 o
  -6   2   5       11.23       12.31      0.43 o
  -5   2   5        0.27        0.35      0.12 o
  -4   2   5        0.01       -0.12      0.12 o
  -3   2   5        4.35        4.23      0.15 o
  -2   2   5      103.47       99.88      0.72 o
  -1   2   5       13.37       14.31      0.21 o
   0   2   5       98.07       99.43      0.88 o
   1   2   5       19.23       25.13      0.73 o
   2   2   5        0.02        0.16      0.15 o
   3   2   5        0.05        0.06      0.10 o
   4   2   5       16.74       15.43      0.29 o
   5   2   5       51.99       55.53      0.97 o
   6   2   5       22.88       22.47      1.06 o
   7   2   5       31.42       28.38      0.79 o
   8   2   5        9.98        9.10      0.49 o
   9   2   5        6.59        7.06      0.57 o
  10   2   5        0.06        0.10      0.53 o
  -7   3   5        0.30        0.15      0.19 o
  -6   3   5        0.01        0.23      0.16 o
  -5   3   5        0.34        0.23      0.14 o
  -4   3   5       15.13       14.34      0.29 o
  -3   3   5       18.70       17.80      0.30 o
  -2   3   5       29.88       31.16      0.34 o
  -1   3   5        4.47        4.25      0.12 o
   0   3   5       51.13       54.21      0.48 o
   1   3   5       33.64       39.77      0.47 o
   2   3   5        9.08        7.79      0.25 o
   3   3   5        4.27        4.11      0.14 o
   4   3   5        7.02        9.70      0.34 o
   5   3   5       80.61       78.84      1.32 o
   6   3   5        7.04        5.77      0.34 o
   7   3   5        0.02        0.01      0.19 o
   8   3   5        4.20        4.61      0.39 o
   9   3   5        3.78        2.80      0.63 o
  10   3   5        0.87        0.83      0.61 o
  -7   4   5        0.00       -0.04      0.33 o
  -6   4   5        0.00        0.17      0.17 o
  -5   4   5        0.98        0.66      0.17 o
  -4   4   5        8.12        8.97      0.27 o
  -3   4   5       12.38       10.53      0.27 o
  -2   4   5       13.90       14.14      0.25 o
  -1   4   5       13.44       13.07      0.22 o
   0   4   5        0.40        0.08      0.06 o
   1   4   5       42.41       45.98      0.35 o
   2   4   5       20.39       24.33      0.30 o
   3   4   5       36.40       41.42      0.65 o
   4   4   5       41.77       42.26      0.60 o
   5   4   5       16.51       15.93      0.37 o
   6   4   5       10.59        9.97      0.49 o
   7   4   5        2.92        2.78      0.31 o
   8   4   5        0.92        1.00      0.28 o
   9   4   5        2.23        1.84      0.41 o
  10   4   5        1.02        1.22      0.63 o
  -6   5   5        0.29        0.17      0.33 o
  -5   5   5        0.42        0.30      0.19 o
  -4   5   5        0.36        0.50      0.17 o
  -3   5   5        0.26        0.04      0.13 o
  -2   5   5        0.67        0.71      0.11 o
  -1   5   5        0.94        0.95      0.11 o
   0   5   5       46.52       36.92      0.40 o
   1   5   5       17.19       14.70      0.23 o
   2   5   5       22.19       22.21      0.28 o
   3   5   5        8.93        7.29      0.16 o
   4   5   5       77.63       75.30      0.85 o
   5   5   5        0.68        0.41      0.12 o
   6   5   5       13.24       10.80      0.34 o
   7   5   5        0.01        0.03      0.14 o
   8   5   5        0.33        0.24      0.14 o
   9   5   5        0.00        0.06      0.34 o
  -5   6   5        0.00       -0.02      0.18 o
  -4   6   5        8.07        8.99      0.34 o
  -3   6   5       10.19       11.75      0.35 o
  -2   6   5        3.24        2.98      0.18 o
  -1   6   5        3.43        3.59      0.17 o
   0   6   5       14.81       11.54      0.26 o
   1   6   5        0.11        0.01      0.09 o
   2   6   5       15.40       12.64      0.23 o
   3   6   5        0.50        0.71      0.11 o
   4   6   5       38.68       38.43      0.52 o
   5   6   5        0.93        0.93      0.11 o
   6   6   5        3.56        2.67      0.13 o
   7   6   5        9.54        8.94      0.40 o
   8   6   5        0.07       -0.04      0.28 o
   9   6   5        0.09       -0.03      0.21 o
  -5   7   5        1.67        1.82      0.42 o
  -4   7   5        0.26        0.34      0.21 o
  -3   7   5       18.90       19.45      0.47 o
  -2   7   5        0.50        0.55      0.15 o
  -1   7   5        2.86        2.67      0.21 o
   0   7   5        2.42        2.66      0.18 o
   1   7   5        2.01        1.95      0.21 o
   2   7   5       11.19       10.41      0.24 o
   3   7   5       19.74       19.38      0.31 o
   4   7   5        0.09        0.09      0.09 o
   5   7   5        0.14       -0.09      0.12 o
   6   7   5        0.70        0.60      0.12 o
   7   7   5        1.80        2.51      0.16 o
   8   7   5        0.00        0.04      0.22 o
   9   7   5        0.00       -0.04      0.20 o
  10   7   5        1.85        2.77      0.41 o
  -4   8   5        0.01        0.34      0.48 o
  -3   8   5        0.04       -0.30      0.30 o
  -2   8   5        1.03        1.10      0.25 o
  -1   8   5        0.81        0.74      0.18 o
   0   8   5        0.00        0.17      0.13 o
   1   8   5        0.86        0.46      0.14 o
   2   8   5        2.23        2.65      0.17 o
   3   8   5        2.82        2.77      0.21 o
   4   8   5        0.55        0.98      0.13 o
   5   8   5        0.01        0.13      0.12 o
   6   8   5        1.19        1.41      0.15 o
   7   8   5        3.55        4.14      0.21 o
   8   8   5        1.32        1.13      0.27 o
   9   8   5        1.45        2.17      0.32 o
  10   8   5        1.67        2.26      0.41 o
  -2   9   5        2.36        1.51      0.33 o
  -1   9   5        0.01       -0.03      0.17 o
   0   9   5        0.02        0.10      0.15 o
   1   9   5        0.02        0.25      0.15 o
   2   9   5        4.52        5.19      0.35 o
   3   9   5        5.74        5.74      0.26 o
   4   9   5        0.29        0.39      0.15 o
   5   9   5        0.56        0.62      0.16 o
   6   9   5        4.78        5.21      0.25 o
   7   9   5        0.73        0.77      0.17 o
   8   9   5        0.05        0.18      0.22 o
   9   9   5        2.38        1.90      0.39 o
  -1  10   5        1.04        1.53      0.60 o
   0  10   5        3.50        3.54      0.40 o
   1  10   5        0.47        0.41      0.28 o
   2  10   5        0.10        0.29      0.17 o
   3  10   5        1.47        1.25      0.20 o
   4  10   5        0.14        0.18      0.17 o
   5  10   5        2.66        2.61      0.22 o
   6  10   5        1.17        0.74      0.18 o
   7  10   5        0.03        0.12      0.20 o
   8  10   5        0.01       -0.27      0.29 o
   1  11   5        0.11       -0.33      0.47 o
   2  11   5        0.15       -0.35      0.35 o
   3  11   5        0.14        0.28      0.30 o
   4  11   5        0.67        0.77      0.34 o
   5  11   5        0.03       -0.03      0.28 o
   6  11   5        2.26        2.50      0.68 o
   7  11   5        0.06       -0.21      0.55 o
  -3  -9   6        0.86        0.50      0.61 o
  -2  -9   6        0.82        1.27      0.66 o
   0  -9   6        0.17       -0.14      0.43 o
   1  -9   6        0.22       -0.43      0.43 o
   2  -9   6        0.35        0.23      0.46 o
  -5  -8   6        2.09        2.39      0.73 o
  -4  -8   6        1.10        0.99      0.60 o
  -3  -8   6        0.66        0.75      0.56 o
  -2  -8   6        0.69        0.27      0.50 o
  -1  -8   6        2.53        1.55      0.58 o
   0  -8   6        2.88        2.69      0.44 o
   1  -8   6        0.09        0.02      0.37 o
   2  -8   6        0.00        0.29      0.37 o
   3  -8   6        0.04        0.27      0.46 o
   4  -8   6        0.41        0.63      0.57 o
  -7  -7   6        0.56        0.41      0.72 o
  -6  -7   6        0.45        1.19      0.67 o
  -5  -7   6        0.18        0.13      0.51 o
  -4  -7   6        0.88        1.31      0.37 o
  -3  -7   6        0.22        0.26      0.30 o
  -2  -7   6        2.17        2.40      0.76 o
  -1  -7   6        0.47        0.57      0.23 o
   0  -7   6        1.87        1.59      0.27 o
   1  -7   6        2.23        2.20      0.31 o
   2  -7   6        2.05        2.18      0.32 o
   3  -7   6        0.47        1.12      0.37 o
   4  -7   6        0.00        0.08      0.35 o
   5  -7   6        0.16        0.57      0.49 o
  -7  -6   6        5.91        7.04      1.01 o
  -6  -6   6        4.63        4.70      0.82 o
  -5  -6   6        1.97        2.08      0.40 o
  -4  -6   6        2.82        2.73      0.39 o
  -3  -6   6        0.76        0.39      0.28 o
  -2  -6   6        7.49        7.77      0.46 o
  -1  -6   6        0.11        0.14      0.19 o
   0  -6   6        4.96        4.48      0.30 o
   1  -6   6        4.21        4.18      0.30 o
   2  -6   6        1.25        1.04      0.24 o
   3  -6   6        0.10       -0.05      0.21 o
   4  -6   6        0.06       -0.20      0.21 o
   5  -6   6        1.85        1.05      0.74 o
   6  -6   6        0.29        0.15      0.46 o
  -7  -5   6        0.19       -0.58      0.58 o
  -6  -5   6        0.16        0.23      0.68 o
  -5  -5   6        3.80        4.03      0.55 o
  -4  -5   6        0.01       -0.18      0.25 o
  -3  -5   6        0.40        0.48      0.27 o
  -2  -5   6        0.00       -0.03      0.19 o
  -1  -5   6        2.21        2.03      0.20 o
   0  -5   6        0.36       -0.05      0.19 o
   1  -5   6        4.98        4.41      0.36 o
   2  -5   6        7.29        8.48      0.48 o
   3  -5   6        2.75        2.43      0.33 o
   4  -5   6        0.61        0.63      0.22 o
   5  -5   6        2.20        1.52      0.29 o
   6  -5   6        5.93        6.55      0.59 o
   7  -5   6        0.18        0.80      0.54 o
  -7  -4   6        3.13        4.18      0.82 o
  -6  -4   6        0.09       -0.09      0.30 o
  -5  -4   6        0.08       -0.25      0.25 o
  -4  -4   6       16.70       18.30      0.67 o
  -3  -4   6        0.52        0.29      0.22 o
  -2  -4   6        5.87        7.04      0.35 o
  -1  -4   6       12.05       13.09      1.09 o
   0  -4   6        6.86        6.83      0.47 o
   1  -4   6        8.04        8.90      0.89 o
   2  -4   6        2.48        2.63      0.28 o
   3  -4   6       10.60       10.14      0.58 o
   4  -4   6        6.98        7.48      0.48 o
   5  -4   6        0.23        0.10      0.23 o
   6  -4   6        1.27        1.15      0.33 o
   7  -4   6        2.21        3.09      0.48 o
   8  -4   6        0.95        1.22      0.59 o
  -7  -3   6        0.55        0.39      0.36 o
  -6  -3   6        2.84        2.77      0.41 o
  -5  -3   6        0.57        0.76      0.32 o
  -4  -3   6       62.88       58.64      1.31 o
  -3  -3   6       27.06       26.75      0.73 o
  -2  -3   6       12.70       12.67      0.41 o
  -1  -3   6       58.75       60.11      1.68 o
   0  -3   6       20.91       18.81      0.47 o
   1  -3   6       17.81       16.87      0.78 o
   2  -3   6        0.02       -0.11      0.14 o
   3  -3   6        0.03        0.06      0.15 o
   4  -3   6       15.76       15.06      0.57 o
   5  -3   6        0.31        0.02      0.19 o
   6  -3   6        0.14        0.04      0.20 o
   7  -3   6        2.63        3.27      0.40 o
   8  -3   6        0.01       -0.06      0.33 o
   9  -3   6        0.03        0.36      0.48 o
  -7  -2   6        2.52        3.10      0.96 o
  -6  -2   6        1.64        1.97      0.54 o
  -5  -2   6        2.75        2.50      0.37 o
  -4  -2   6       10.77       10.49      0.57 o
  -3  -2   6       25.41       24.14      0.68 o
  -2  -2   6       36.91       35.00      0.72 o
  -1  -2   6       18.56       19.15      0.58 o
   0  -2   6        4.50        4.69      0.18 o
   1  -2   6       32.29       37.46      1.17 o
   2  -2   6       13.29       11.54      0.65 o
   3  -2   6        3.55        3.38      0.18 o
   4  -2   6        4.58        4.44      0.31 o
   5  -2   6        0.78        0.75      0.22 o
   6  -2   6        0.06        0.11      0.17 o
   7  -2   6        0.00       -0.19      0.19 o
   8  -2   6        1.42        1.53      0.38 o
   9  -2   6        0.87        0.46      0.66 o
  -8  -1   6        1.86        3.27      0.78 o
  -7  -1   6        0.05        0.11      0.22 o
  -6  -1   6        0.07        0.03      0.15 o
  -5  -1   6        7.35        6.09      0.47 o
  -4  -1   6        4.06        3.36      0.35 o
  -3  -1   6        2.50        2.64      0.46 o
  -2  -1   6       33.77       28.54      0.93 o
  -1  -1   6       23.90       25.07      0.60 o
   0  -1   6        8.24        8.27      0.28 o
   1  -1   6       34.95       33.89      1.05 o
   2  -1   6       33.01       35.23      1.15 o
   3  -1   6        3.06        2.76      0.40 o
   4  -1   6       52.66       51.21      1.06 o
   5  -1   6        4.41        5.43      0.35 o
   6  -1   6        1.46        1.40      0.20 o
   7  -1   6        0.10        0.23      0.19 o
   8  -1   6        0.06        0.01      0.23 o
   9  -1   6        3.28        2.70      0.47 o
  10  -1   6        1.69        1.90      0.61 o
  -8   0   6        7.46        8.73      0.84 o
  -7   0   6       10.94       12.58      0.57 o
  -6   0   6        5.29        5.22      0.32 o
  -5   0   6       35.45       33.19      0.70 o
  -4   0   6       26.87       22.69      0.77 o
  -3   0   6        5.46        6.03      0.52 o
  -2   0   6       31.53       29.77      0.71 o
  -1   0   6        1.56        1.22      0.26 o
   0   0   6        1.90        2.13      0.14 o
   1   0   6        5.59        4.98      0.29 o
   2   0   6      180.63      192.99      3.26 o
   3   0   6       70.98       70.18      1.49 o
   4   0   6        1.14        0.73      0.13 o
   5   0   6        6.25        6.21      0.33 o
   6   0   6        0.00        0.04      0.14 o
   7   0   6        2.71        3.55      0.29 o
   8   0   6        2.46        3.44      0.33 o
   9   0   6        0.04        0.22      0.32 o
  10   0   6        0.12        0.77      0.66 o
  -8   1   6        4.72        5.51      0.60 o
  -7   1   6        4.05        4.56      0.36 o
  -6   1   6        0.20        0.26      0.18 o
  -5   1   6        0.78        1.25      0.17 o
  -4   1   6        2.09        2.04      0.20 o
  -3   1   6        4.77        4.62      0.36 o
  -2   1   6        7.49        7.36      0.39 o
  -1   1   6       54.68       49.01      0.79 o
   0   1   6       38.93       44.18      0.76 o
   1   1   6       21.85       23.73      0.46 o
   2   1   6       20.01       23.46      0.57 o
   3   1   6        0.84        1.85      0.25 o
   4   1   6       55.16       54.17      1.24 o
   5   1   6       22.82       22.73      0.60 o
   6   1   6        1.24        1.07      0.17 o
   7   1   6       10.56        9.87      0.53 o
   8   1   6        3.78        3.63      0.33 o
   9   1   6        0.10        0.29      0.34 o
  10   1   6        0.02        0.23      0.58 o
  -8   2   6        1.05        1.47      0.71 o
  -7   2   6        0.58        0.47      0.25 o
  -6   2   6        1.64        1.65      0.17 o
  -5   2   6        2.71        2.80      0.16 o
  -4   2   6        4.04        4.41      0.41 o
  -3   2   6       16.38       15.23      0.43 o
  -2   2   6       83.38       79.81      1.15 o
  -1   2   6        1.81        1.97      0.15 o
   0   2   6       23.97       24.01      0.58 o
   1   2   6       55.51       57.78      2.41 o
   2   2   6       18.21       13.47      0.37 o
   3   2   6        2.91        2.45      0.19 o
   4   2   6       12.48       11.04      0.95 o
   5   2   6       12.06       11.35      0.36 o
   6   2   6       25.54       26.13      0.85 o
   7   2   6        1.64        1.44      0.26 o
   8   2   6        0.32        0.58      0.28 o
   9   2   6        0.03        0.33      0.33 o
  10   2   6        3.96        5.04      0.85 o
  -7   3   6        0.13        0.19      0.21 o
  -6   3   6        0.02        0.34      0.16 o
  -5   3   6        3.02        2.20      0.18 o
  -4   3   6       19.94       21.46      0.36 o
  -3   3   6       20.70       20.24      0.49 o
  -2   3   6      103.77      107.96      1.20 o
  -1   3   6       98.43       94.33      1.06 o
   0   3   6        3.10        2.18      0.17 o
   1   3   6      192.91      198.10      3.13 o
   2   3   6       25.59       28.43      0.58 o
   3   3   6        4.06        2.74      0.19 o
   4   3   6        5.57        5.72      0.40 o
   5   3   6        0.50       -0.02      0.16 o
   6   3   6        7.97        7.12      0.37 o
   7   3   6        1.44        1.17      0.25 o
   8   3   6        4.02        3.32      0.57 o
   9   3   6        3.05        3.25      0.50 o
  10   3   6        0.22        0.28      0.57 o
  -7   4   6        1.55        2.34      0.71 o
  -6   4   6        1.03        0.54      0.18 o
  -5   4   6        0.39        0.64      0.17 o
  -4   4   6        7.74        9.38      0.27 o
  -3   4   6        1.61        1.20      0.14 o
  -2   4   6       16.33       15.89      0.28 o
  -1   4   6       23.47       24.62      0.38 o
   0   4   6       20.46       20.88      0.33 o
   1   4   6       28.60       25.38      0.40 o
   2   4   6        0.58        0.90      0.18 o
   3   4   6       16.68       15.01      0.73 o
   4   4   6        9.24       11.66      0.43 o
   5   4   6        1.39        1.61      0.23 o
   6   4   6        2.79        3.36      0.38 o
   7   4   6        9.03        9.31      0.72 o
   8   4   6        2.55        3.71      0.42 o
   9   4   6        0.39        0.31      0.32 o
  10   4   6        0.20        0.13      0.55 o
  -6   5   6        1.02        1.26      0.39 o
  -5   5   6        0.11        0.05      0.17 o
  -4   5   6        1.41        1.12      0.18 o
  -3   5   6        0.38        0.44      0.14 o
  -2   5   6        0.21        0.22      0.11 o
  -1   5   6        0.06        0.13      0.09 o
   0   5   6       23.55       21.99      0.31 o
   1   5   6        5.98        5.28      0.19 o
   2   5   6        0.04        0.13      0.13 o
   3   5   6        1.37        1.56      0.18 o
   4   5   6       53.55       49.39      1.02 o
   5   5   6        0.00       -0.13      0.19 o
   6   5   6       15.81       14.83      0.80 o
   7   5   6        6.46        6.77      0.46 o
   8   5   6        1.37        0.89      0.34 o
   9   5   6        0.00        0.21      0.34 o
  10   5   6        0.06        0.01      0.57 o
  -5   6   6        2.48        2.59      0.43 o
  -4   6   6        0.07        0.11      0.20 o
  -3   6   6        7.41        8.00      0.30 o
  -2   6   6       11.75       11.27      0.28 o
  -1   6   6        0.01        0.09      0.10 o
   0   6   6        2.95        2.76      0.14 o
   1   6   6        0.19        0.18      0.11 o
   2   6   6       15.81       14.60      0.25 o
   3   6   6       25.43       24.07      0.41 o
   4   6   6       86.68       82.52      1.19 o
   5   6   6        7.86        6.75      0.32 o
   6   6   6        0.65        1.00      0.16 o
   7   6   6        2.64        1.99      0.37 o
   8   6   6        0.27       -0.16      0.30 o
   9   6   6        0.05        0.46      0.54 o
  -4   7   6        0.42        0.34      0.34 o
  -3   7   6        1.15        1.31      0.26 o
  -2   7   6        0.74        0.77      0.19 o
  -1   7   6        5.28        6.21      0.23 o
   0   7   6        1.15        1.16      0.13 o
   1   7   6        3.89        4.96      0.18 o
   2   7   6       17.39       17.61      0.31 o
   3   7   6        0.82        0.97      0.12 o
   4   7   6        4.62        4.58      0.16 o
   5   7   6        0.72        0.53      0.15 o
   6   7   6        2.83        2.59      0.28 o
   7   7   6        3.99        4.14      0.30 o
   8   7   6        0.00        0.07      0.17 o
  -3   8   6        0.30       -0.06      0.97 o
  -2   8   6        0.03        0.00      0.19 o
  -1   8   6        7.25        8.30      0.36 o
   0   8   6        1.93        2.74      0.20 o
   1   8   6        0.14        0.32      0.13 o
   2   8   6        0.85        0.83      0.13 o
   3   8   6        6.92        7.49      0.24 o
   4   8   6        0.02        0.20      0.12 o
   5   8   6        0.10        0.03      0.11 o
   6   8   6        0.85        0.95      0.26 o
   7   8   6        0.00        0.08      0.19 o
   8   8   6        0.84        1.11      0.27 o
  -2   9   6        1.97        1.23      0.70 o
  -1   9   6        3.95        4.24      0.40 o
   0   9   6        5.68        6.20      0.28 o
   1   9   6        5.10        4.59      0.26 o
   2   9   6        0.20        0.30      0.16 o
   3   9   6        5.02        4.96      0.31 o
   4   9   6        4.06        3.93      0.22 o
   5   9   6        0.00       -0.14      0.14 o
   6   9   6        2.72        2.90      0.29 o
   7   9   6        0.07       -0.19      0.19 o
   8   9   6        0.00        0.03      0.21 o
   9   9   6        0.20       -0.01      0.26 o
   0  10   6        0.78        0.95      0.32 o
   1  10   6        0.97        1.32      0.32 o
   2  10   6        0.06        0.13      0.17 o
   3  10   6        1.91        1.26      0.20 o
   4  10   6        0.05        0.21      0.16 o
   5  10   6        0.00       -0.15      0.15 o
   6  10   6        1.64        1.85      0.28 o
   7  10   6        0.33        0.61      0.37 o
   8  10   6        0.34       -0.10      0.31 o
   2  11   6        0.19        0.82      0.58 o
   3  11   6        0.00       -0.08      0.38 o
   4  11   6        0.35        0.29      0.39 o
   5  11   6        0.93        0.73      0.41 o
   6  11   6        0.90        1.25      0.45 o
  -3  -8   7        0.02       -0.09      0.52 o
  -2  -8   7        0.00       -0.38      0.46 o
  -1  -8   7        1.16        0.52      0.58 o
   0  -8   7        0.27        0.74      0.51 o
   1  -8   7        0.19        0.30      0.48 o
   2  -8   7        0.10        0.02      0.46 o
   3  -8   7        0.55        0.48      0.50 o
  -5  -7   7        0.04        0.80      0.60 o
  -4  -7   7        0.03        0.13      0.50 o
  -3  -7   7        0.83        1.10      0.54 o
  -2  -7   7        1.30        1.52      0.36 o
  -1  -7   7        0.58        0.64      0.30 o
   0  -7   7        3.63        3.11      0.43 o
   1  -7   7        3.09        2.79      0.33 o
   2  -7   7        0.23        0.09      0.27 o
   3  -7   7        0.58        0.65      0.38 o
   4  -7   7        1.31        1.26      0.58 o
  -6  -6   7        0.26        0.40      0.60 o
  -5  -6   7        0.03        0.27      0.52 o
  -4  -6   7        2.47        2.71      0.41 o
  -3  -6   7        0.78        0.67      0.32 o
  -2  -6   7        0.35        0.29      0.28 o
  -1  -6   7        0.89        0.72      0.26 o
   0  -6   7        0.99        1.36      0.43 o
   1  -6   7       10.87       11.90      0.77 o
   2  -6   7        7.53        8.35      0.62 o
   3  -6   7        0.26        0.11      0.26 o
   4  -6   7        0.04       -0.13      0.24 o
   5  -6   7        0.11       -0.07      0.32 o
   6  -6   7        0.31       -0.15      0.47 o
  -7  -5   7        0.01        0.15      0.68 o
  -6  -5   7        2.42        3.56      0.75 o
  -5  -5   7        3.29        3.74      0.47 o
  -4  -5   7        1.08        1.01      0.32 o
  -3  -5   7       15.90       15.54      0.64 o
  -2  -5   7        2.01        2.09      0.29 o
  -1  -5   7        5.77        5.36      0.54 o
   0  -5   7        0.66        0.32      0.22 o
   1  -5   7        0.44        0.53      0.23 o
   2  -5   7        0.10       -0.11      0.21 o
   3  -5   7        0.03        0.02      0.22 o
   4  -5   7        0.22        0.09      0.26 o
   5  -5   7        0.76        0.25      0.42 o
   6  -5   7        0.40        0.69      0.35 o
   7  -5   7        0.04        0.17      0.49 o
  -7  -4   7        2.84        5.25      0.90 o
  -6  -4   7        0.09        0.18      0.51 o
  -5  -4   7        0.16        0.15      0.30 o
  -4  -4   7       11.13       10.51      0.55 o
  -3  -4   7       36.80       38.08      0.96 o
  -2  -4   7        1.50        1.22      0.22 o
  -1  -4   7       16.76       18.19      0.83 o
   0  -4   7        9.37        9.38      0.54 o
   1  -4   7        3.47        3.26      0.28 o
   2  -4   7        0.01        0.05      0.18 o
   3  -4   7        0.32       -0.05      0.19 o
   4  -4   7        0.54        0.87      0.36 o
   5  -4   7        0.08        0.20      0.24 o
   6  -4   7        3.59        3.39      0.35 o
   7  -4   7        3.11        3.69      0.50 o
   8  -4   7        0.17       -0.32      0.46 o
  -7  -3   7        0.61        0.54      0.60 o
  -6  -3   7        0.30        0.44      0.32 o
  -5  -3   7        0.13        0.35      0.30 o
  -4  -3   7        5.78        6.03      0.43 o
  -3  -3   7       30.75       31.12      0.83 o
  -2  -3   7        5.34        5.51      0.47 o
  -1  -3   7        0.20        0.22      0.24 o
   0  -3   7        5.06        4.44      0.34 o
   1  -3   7        0.95        0.86      0.19 o
   2  -3   7        6.30        7.46      0.33 o
   3  -3   7        3.08        3.23      0.65 o
   4  -3   7        7.87        7.80      0.44 o
   5  -3   7        0.35        0.12      0.22 o
   6  -3   7        0.05        0.17      0.26 o
   7  -3   7        1.21        1.08      0.47 o
   8  -3   7        3.09        4.00      0.77 o
  -7  -2   7        0.57        0.26      0.59 o
  -6  -2   7        0.30        0.19      0.31 o
  -5  -2   7        0.73        1.03      0.63 o
  -4  -2   7        2.86        3.93      0.53 o
  -3  -2   7        0.01       -0.14      0.19 o
  -2  -2   7        0.34        0.13      0.15 o
  -1  -2   7        5.06        4.96      0.41 o
   0  -2   7        3.73        3.84      0.18 o
   1  -2   7       17.78       19.95      0.83 o
   2  -2   7       23.80       22.33      0.95 o
   3  -2   7       13.44       14.46      0.43 o
   4  -2   7        0.35        0.22      0.17 o
   5  -2   7        8.69        9.57      0.49 o
   6  -2   7        2.08        1.53      0.30 o
   7  -2   7        0.76        1.16      0.27 o
   8  -2   7        0.00       -0.08      0.32 o
   9  -2   7        0.57        0.64      0.50 o
  -6  -1   7        0.01       -0.04      0.32 o
  -5  -1   7        0.22        0.07      0.27 o
  -4  -1   7        0.58        0.19      0.26 o
  -3  -1   7        3.44        3.07      0.30 o
  -2  -1   7        1.08        0.91      0.24 o
  -1  -1   7       51.56       51.61      1.45 o
   0  -1   7       17.59       15.75      0.34 o
   1  -1   7        1.90        2.40      0.32 o
   2  -1   7       41.55       41.08      1.31 o
   3  -1   7      126.60      118.06      2.96 o
   4  -1   7        0.40        0.25      0.22 o
   5  -1   7       15.98       14.12      0.55 o
   6  -1   7        1.58        0.75      0.25 o
   7  -1   7        2.05        2.93      0.28 o
   8  -1   7        0.40        0.71      0.27 o
   9  -1   7        0.22        0.34      0.35 o
  -6   0   7        0.16        0.29      0.37 o
  -5   0   7        0.01        0.22      0.29 o
  -4   0   7       24.40       22.51      0.79 o
  -3   0   7        1.56        1.65      0.27 o
  -2   0   7       27.86       27.75      0.95 o
  -1   0   7        9.39       10.05      0.58 o
   0   0   7        3.05        3.38      0.44 o
   1   0   7        0.74        0.58      0.27 o
   2   0   7        0.58       -0.09      0.15 o
   3   0   7       40.72       45.52      1.36 o
   4   0   7       51.28       48.46      0.89 o
   5   0   7        3.03        2.90      0.32 o
   6   0   7        0.10        0.36      0.21 o
   7   0   7        0.05        0.22      0.18 o
   8   0   7        0.82        0.58      0.25 o
   9   0   7        0.25        0.15      0.33 o
  -7   1   7        0.29        0.53      0.22 o
  -6   1   7        2.05        2.59      0.27 o
  -5   1   7        0.08        0.38      0.31 o
  -4   1   7       23.59       23.66      1.47 o
  -3   1   7        5.71        5.12      0.90 o
  -2   1   7       16.49       14.68      1.41 o
  -1   1   7       38.32       40.51      0.86 o
   0   1   7        3.80        2.04      0.22 o
   1   1   7        0.01        0.20      0.15 o
   2   1   7        2.21        3.84      0.57 o
   3   1   7        0.34        0.46      0.11 o
   4   1   7       10.51       10.91      0.46 o
   5   1   7        1.54        2.28      0.51 o
   6   1   7        0.87        0.74      0.18 o
   7   1   7        1.39        2.09      0.29 o
   8   1   7        5.77        6.12      0.47 o
   9   1   7        0.84        0.47      0.51 o
  10   1   7        0.14        1.52      0.66 o
  -7   2   7        0.31        0.15      0.32 o
  -6   2   7        1.86        1.60      0.23 o
  -5   2   7        5.76        6.32      0.33 o
  -4   2   7        0.07       -0.11      0.13 o
  -3   2   7        6.22        5.64      0.45 o
  -2   2   7       32.85       32.09      0.87 o
  -1   2   7       87.24       83.85      1.58 o
   0   2   7        4.69        4.13      0.22 o
   1   2   7       17.42       16.33      0.55 o
   2   2   7        6.72        7.13      0.69 o
   3   2   7       15.95       15.07      0.91 o
   4   2   7        1.21        2.79      0.39 o
   5   2   7       22.08       22.29      1.94 o
   6   2   7        4.97        4.95      0.30 o
   7   2   7        3.36        4.25      0.40 o
   8   2   7        5.20        3.75      0.44 o
   9   2   7        9.25        9.93      0.96 o
  10   2   7        1.39        2.47      0.74 o
  -7   3   7        0.20        0.14      0.37 o
  -6   3   7        0.19       -0.04      0.22 o
  -5   3   7        0.04       -0.11      0.23 o
  -4   3   7        0.71        0.63      0.19 o
  -3   3   7        1.67        2.09      0.21 o
  -2   3   7        9.74        9.90      0.53 o
  -1   3   7        1.80        1.71      0.27 o
   0   3   7        4.14        4.43      0.23 o
   1   3   7       17.51       19.06      0.49 o
   2   3   7       23.34       23.05      0.52 o
   3   3   7        6.91        7.55      0.28 o
   4   3   7       15.37       15.78      0.43 o
   5   3   7        2.33        2.84      0.30 o
   6   3   7       18.19       18.80      0.57 o
   7   3   7        0.71        0.78      0.24 o
   8   3   7        0.00       -0.26      0.26 o
   9   3   7        1.07        0.60      0.52 o
  10   3   7        2.96        3.52      0.80 o
  -6   4   7        0.57        0.66      0.40 o
  -5   4   7        0.20       -0.21      0.21 o
  -4   4   7        0.44        0.57      0.19 o
  -3   4   7        4.09        4.68      0.30 o
  -2   4   7        0.87        1.08      0.18 o
  -1   4   7        1.46        1.84      0.16 o
   0   4   7       13.50       14.84      0.41 o
   1   4   7        5.83        5.42      0.36 o
   2   4   7        6.20        9.34      0.38 o
   3   4   7        6.65        6.32      0.32 o
   4   4   7       11.17       10.03      0.40 o
   5   4   7       27.07       29.04      0.72 o
   6   4   7        2.06        3.17      0.30 o
   7   4   7        4.17        4.20      0.36 o
   8   4   7        0.03       -0.13      0.27 o
   9   4   7        0.05        0.39      0.50 o
  10   4   7        0.22        0.62      0.61 o
  -6   5   7        0.00       -0.44      0.58 o
  -5   5   7        0.12        0.55      0.40 o
  -4   5   7        0.98        0.90      0.26 o
  -3   5   7        0.59        0.79      0.20 o
  -2   5   7        0.20        0.15      0.15 o
  -1   5   7       10.60       10.81      0.34 o
   0   5   7        0.74        0.65      0.16 o
   1   5   7       60.03       57.53      0.95 o
   2   5   7        4.75        4.64      0.32 o
   3   5   7        0.07        0.26      0.18 o
   4   5   7       14.35       15.07      0.66 o
   5   5   7       62.51       64.20      1.63 o
   6   5   7        0.10       -0.20      0.20 o
   7   5   7        6.54        6.35      0.49 o
   8   5   7        0.11        0.20      0.45 o
   9   5   7        0.17        0.18      0.47 o
  10   5   7        0.30        0.35      0.63 o
  -5   6   7        0.75        1.61      0.66 o
  -4   6   7        0.12       -0.07      0.24 o
  -3   6   7        4.80        4.63      0.36 o
  -2   6   7        8.88       11.13      0.63 o
  -1   6   7        0.46        0.23      0.10 o
   0   6   7        2.62        3.40      0.21 o
   1   6   7        0.03        0.01      0.12 o
   2   6   7        0.30        0.48      0.13 o
   3   6   7       11.11       12.32      0.51 o
   4   6   7        0.18        0.14      0.23 o
   5   6   7        5.15        5.74      0.50 o
   6   6   7        3.27        2.40      0.32 o
   7   6   7        6.75        7.38      1.20 o
   8   6   7        0.65        0.36      0.34 o
   9   6   7        0.03        0.35      0.57 o
  10   6   7        0.10        1.65      0.72 o
  -4   7   7        2.23        2.05      0.71 o
  -3   7   7        1.02        0.90      0.19 o
  -2   7   7        7.95        9.63      0.33 o
  -1   7   7        0.01        0.09      0.16 o
   0   7   7        5.46        6.20      0.38 o
   1   7   7        1.73        1.47      0.16 o
   2   7   7        2.31        2.75      0.22 o
   3   7   7        4.38        4.27      0.24 o
   4   7   7        0.09       -0.10      0.22 o
   5   7   7        0.03        0.06      0.12 o
   6   7   7        2.99        2.02      0.52 o
   7   7   7        2.17        1.65      0.40 o
   8   7   7        0.00       -0.07      0.48 o
  -3   8   7        0.17       -0.39      0.54 o
  -2   8   7        0.24       -0.18      0.20 o
  -1   8   7        1.02        0.65      0.18 o
   0   8   7        1.39        1.75      0.18 o
   1   8   7        2.05        2.21      0.17 o
   2   8   7        1.06        1.00      0.19 o
   3   8   7        0.12        0.14      0.15 o
   4   8   7        2.43        2.45      0.24 o
   5   8   7        1.34        0.81      0.19 o
   6   8   7        0.36        0.15      0.20 o
   7   8   7        5.08        3.66      0.74 o
  -1   9   7        0.88        0.37      0.36 o
   0   9   7        0.07        0.03      0.17 o
   1   9   7        0.47        1.08      0.18 o
   2   9   7        0.67        0.85      0.16 o
   3   9   7        5.03        5.43      0.34 o
   4   9   7        3.09        3.11      0.27 o
   5   9   7        0.00        0.00      0.18 o
   6   9   7        0.34        0.37      0.18 o
   7   9   7        0.60        0.81      0.24 o
   8   9   7        0.19       -0.40      0.47 o
   9   9   7        0.80        1.90      0.66 o
   0  10   7        0.36        0.03      0.37 o
   1  10   7        0.40        0.53      0.29 o
   2  10   7        1.11        0.87      0.41 o
   3  10   7        0.35        0.20      0.32 o
   4  10   7        1.90        1.69      0.34 o
   5  10   7        0.03       -0.22      0.22 o
   6  10   7        0.07        0.03      0.27 o
   7  10   7        1.68        1.85      0.49 o
   8  10   7        0.27        0.51      0.60 o
   4  11   7        0.15       -0.37      0.39 o
   2  -8   8        0.10       -0.01      0.49 o
  -3  -7   8        0.09       -0.38      0.51 o
  -2  -7   8        0.45        0.43      0.48 o
  -1  -7   8        0.51        0.19      0.47 o
   0  -7   8        1.03        1.32      0.52 o
   1  -7   8        1.65        1.85      0.52 o
   2  -7   8        0.45        0.63      0.36 o
   3  -7   8        0.42        0.88      0.52 o
   4  -7   8        0.08        0.15      0.48 o
  -5  -6   8        1.40        2.73      0.71 o
  -4  -6   8        0.19        0.63      0.52 o
  -3  -6   8        0.00        0.07      0.31 o
  -2  -6   8        2.88        3.46      0.40 o
  -1  -6   8        0.32        0.18      0.39 o
   0  -6   8        0.19        0.50      0.40 o
   1  -6   8        0.13        0.01      0.26 o
   2  -6   8        0.01       -0.09      0.27 o
   3  -6   8        0.01        0.15      0.30 o
   4  -6   8        0.00        0.22      0.31 o
   5  -6   8        0.32        0.72      0.57 o
  -6  -5   8        0.19        0.54      0.63 o
  -5  -5   8        0.78        0.68      0.57 o
  -4  -5   8        1.90        1.99      0.39 o
  -3  -5   8        0.01        0.17      0.29 o
  -2  -5   8        1.07        1.20      0.40 o
  -1  -5   8        0.35        0.49      0.38 o
   0  -5   8        0.21        0.23      0.30 o
   1  -5   8        0.44        0.68      0.41 o
   2  -5   8        0.96        1.02      0.27 o
   3  -5   8        0.21        0.16      0.25 o
   4  -5   8        1.65        1.88      0.35 o
   5  -5   8        0.41        0.61      0.32 o
   6  -5   8        1.76        1.66      0.61 o
  -7  -4   8        0.00        0.48      0.69 o
  -6  -4   8        1.26        1.38      0.66 o
  -5  -4   8        0.44        0.47      0.52 o
  -4  -4   8        0.00       -0.05      0.29 o
  -3  -4   8        1.25        0.98      0.29 o
  -2  -4   8        0.16        0.08      0.35 o
  -1  -4   8        0.77        0.92      0.33 o
   0  -4   8        5.56        5.03      0.45 o
   1  -4   8        0.20       -0.11      0.17 o
   2  -4   8        0.74        1.14      0.28 o
   3  -4   8        0.10        0.05      0.21 o
   4  -4   8        1.18        1.60      0.30 o
   5  -4   8        0.78        0.55      0.49 o
   6  -4   8        0.06        0.52      0.31 o
   7  -4   8        1.32        1.10      0.57 o
  -7  -3   8        0.14        0.76      0.68 o
  -6  -3   8        1.47        2.99      0.72 o
  -5  -3   8        0.60        0.22      0.32 o
  -4  -3   8        0.73        0.36      0.28 o
  -3  -3   8        5.92        5.37      0.52 o
  -2  -3   8        0.16       -0.09      0.29 o
  -1  -3   8        1.11        0.89      0.30 o
   0  -3   8        2.06        2.01      0.30 o
   1  -3   8       10.12        9.29      0.37 o
   2  -3   8        9.10       10.52      0.39 o
   3  -3   8        1.76        2.11      0.25 o
   4  -3   8        3.87        4.08      0.35 o
   5  -3   8        0.22       -0.24      0.24 o
   6  -3   8        0.38        0.25      0.28 o
   7  -3   8        0.30        0.17      0.44 o
   8  -3   8        0.04        0.09      0.49 o
  -7  -2   8        0.05        0.19      0.65 o
  -6  -2   8        0.61        1.36      0.62 o
  -5  -2   8        0.28       -0.09      0.31 o
  -4  -2   8        3.12        3.78      0.40 o
  -3  -2   8        6.59        5.82      0.40 o
  -2  -2   8        8.29        8.59      0.38 o
  -1  -2   8        1.40        1.33      0.29 o
   0  -2   8       10.44        9.55      0.49 o
   1  -2   8        1.51        1.90      0.35 o
   2  -2   8       15.55       14.81      0.80 o
   3  -2   8        2.78        2.17      0.44 o
   4  -2   8        0.00        0.15      0.16 o
   5  -2   8        0.45        0.46      0.22 o
   6  -2   8        0.36        0.35      0.25 o
   7  -2   8        0.69        0.85      0.32 o
   8  -2   8        0.09       -0.18      0.30 o
   9  -2   8        0.16       -0.12      0.46 o
  -6  -1   8        1.15        2.13      0.68 o
  -5  -1   8        0.22        0.39      0.33 o
  -4  -1   8        8.96        7.23      0.50 o
  -3  -1   8        4.94        5.30      0.76 o
  -2  -1   8        1.54        1.07      0.21 o
  -1  -1   8        1.66        1.15      0.29 o
   0  -1   8        5.35        5.94      0.40 o
   1  -1   8        1.95        2.08      0.33 o
   2  -1   8        0.72        0.49      0.27 o
   3  -1   8        0.81        0.85      0.33 o
   4  -1   8        3.13        4.71      0.29 o
   5  -1   8        3.87        3.28      0.31 o
   6  -1   8        3.15        3.87      0.49 o
   7  -1   8        0.22        0.25      0.25 o
   8  -1   8        0.23        0.12      0.32 o
   9  -1   8        0.25       -0.17      0.44 o
  -6   0   8        1.27        1.83      0.71 o
  -5   0   8        4.83        5.20      0.50 o
  -4   0   8        8.99        8.97      0.56 o
  -3   0   8       14.71       13.29      0.58 o
  -2   0   8        0.14        0.10      0.20 o
  -1   0   8        0.77        0.49      0.27 o
   0   0   8       30.55       33.52      1.05 o
   1   0   8        0.05        0.11      0.16 o
   2   0   8        1.60        1.65      0.42 o
   3   0   8       17.78       16.40      0.66 o
   4   0   8        4.89        5.13      0.29 o
   5   0   8        0.13        0.46      0.19 o
   6   0   8        1.01        1.30      0.27 o
   7   0   8        1.23        1.08      0.30 o
   8   0   8        4.89        6.63      0.42 o
   9   0   8        0.41        0.25      0.34 o
  -5   1   8        0.05        0.18      0.32 o
  -4   1   8        0.05       -0.30      0.30 o
  -3   1   8        0.89        0.57      0.26 o
  -2   1   8        4.77        4.81      0.36 o
  -1   1   8        0.14        0.40      0.19 o
   0   1   8        4.93        3.76      0.39 o
   1   1   8        0.07       -0.02      0.16 o
   2   1   8        1.98        3.38      0.29 o
   3   1   8        0.03        0.02      0.14 o
   4   1   8        1.15        1.03      0.21 o
   5   1   8        6.74        6.14      0.43 o
   6   1   8        5.29        5.59      0.79 o
   7   1   8        0.99        0.99      0.32 o
   8   1   8        2.93        2.80      0.37 o
   9   1   8        2.66        2.43      0.64 o
  -5   2   8        0.55        0.68      0.39 o
  -4   2   8        0.03       -0.26      0.26 o
  -3   2   8        7.59        8.22      0.53 o
  -2   2   8       16.58       15.72      0.62 o
  -1   2   8       24.42       23.35      0.69 o
   0   2   8        1.73        1.29      0.19 o
   1   2   8        2.16        1.61      0.37 o
   2   2   8       39.81       37.86      1.17 o
   3   2   8       14.69       12.46      0.50 o
   4   2   8        5.46        6.66      0.41 o
   5   2   8        2.52        3.34      0.35 o
   6   2   8        5.54        6.99      0.50 o
   7   2   8        1.05        1.33      0.33 o
   8   2   8        0.00        0.00      0.27 o
   9   2   8        0.04        0.01      0.47 o
  -4   3   8        0.11        0.05      0.32 o
  -3   3   8        2.75        3.04      0.40 o
  -2   3   8        3.85        4.74      0.97 o
  -1   3   8       26.83       24.66      0.77 o
   0   3   8       17.27       16.94      0.59 o
   1   3   8        4.77        5.26      0.29 o
   2   3   8        5.23        6.19      0.56 o
   3   3   8       10.20        9.93      1.04 o
   4   3   8       14.26       13.05      0.51 o
   5   3   8        0.00       -0.15      0.15 o
   6   3   8        2.43        3.19      0.32 o
   7   3   8        0.48        0.15      0.24 o
   8   3   8        0.61        1.50      0.54 o
   9   3   8        1.01        1.69      0.61 o
  10   3   8        1.16        2.02      0.69 o
  -4   4   8        0.01       -0.10      0.48 o
  -3   4   8        0.44        0.39      0.33 o
  -2   4   8        5.57        4.88      0.47 o
  -1   4   8        2.77        3.47      0.38 o
   0   4   8        4.01        4.08      0.37 o
   1   4   8        3.29        3.30      0.27 o
   2   4   8        8.44        7.05      0.35 o
   3   4   8        0.27       -0.07      0.16 o
   4   4   8        0.15       -0.16      0.16 o
   5   4   8        0.17        0.49      0.30 o
   6   4   8        1.49        2.09      0.28 o
   7   4   8        0.22        0.71      0.28 o
   8   4   8        0.04       -0.36      0.36 o
   9   4   8        0.01        0.24      0.51 o
  10   4   8        0.01        0.06      0.59 o
  -5   5   8        1.31        0.94      0.35 o
  -4   5   8        0.15        0.25      0.22 o
  -3   5   8        0.43        0.32      0.35 o
  -2   5   8        2.83        3.02      0.32 o
  -1   5   8        7.04        7.27      0.52 o
   0   5   8        3.04        3.14      0.29 o
   1   5   8        4.60        5.24      0.33 o
   2   5   8        0.76        0.98      0.27 o
   3   5   8        7.10        6.03      0.36 o
   4   5   8        5.39        5.58      0.36 o
   5   5   8       18.70       17.64      0.83 o
   6   5   8        1.75        2.04      0.30 o
   7   5   8        5.06        5.49      0.47 o
   8   5   8        2.51        2.44      0.41 o
   9   5   8        0.76        0.20      0.56 o
  10   5   8        0.12        0.81      0.66 o
  -4   6   8        0.82        0.55      0.33 o
  -3   6   8        1.01        1.09      0.24 o
  -2   6   8        2.53        2.46      0.31 o
  -1   6   8        4.05        3.82      0.43 o
   0   6   8        0.03        0.25      0.22 o
   1   6   8        0.05       -0.17      0.17 o
   2   6   8        0.43        0.35      0.24 o
   3   6   8        1.65        1.96      0.37 o
   4   6   8        3.18        3.43      0.34 o
   5   6   8        9.86        8.69      0.47 o
   6   6   8        4.86        5.20      0.65 o
   7   6   8        0.37        0.40      0.63 o
   8   6   8        0.01        0.10      0.47 o
   9   6   8        0.12        0.46      0.56 o
  10   6   8        1.00        0.51      0.69 o
  -3   7   8        0.23        0.37      0.34 o
  -2   7   8        0.31        0.48      0.31 o
  -1   7   8        0.07        0.08      0.19 o
   0   7   8        9.66        9.81      0.54 o
   1   7   8        0.61        0.55      0.16 o
   2   7   8        1.12        1.66      0.26 o
   3   7   8        0.66        0.79      0.28 o
   4   7   8        1.40        1.03      0.26 o
   5   7   8        0.02        0.47      0.30 o
   6   7   8        0.02        0.04      0.30 o
   7   7   8        2.03        2.79      0.45 o
   8   7   8        1.95        2.53      0.72 o
   9   7   8        0.00        0.49      0.61 o
  -2   8   8        0.65        0.16      0.37 o
  -1   8   8        0.10        0.18      0.24 o
   0   8   8        5.92        6.90      0.36 o
   1   8   8        4.29        4.31      0.32 o
   2   8   8        0.36        0.16      0.20 o
   3   8   8        1.87        1.32      0.18 o
   4   8   8        4.24        4.23      0.40 o
   5   8   8        2.02        1.72      0.33 o
   6   8   8        0.28        0.14      0.54 o
   7   8   8        2.21        2.37      0.68 o
   0   9   8        1.06        1.02      0.38 o
   1   9   8        2.13        2.45      0.32 o
   2   9   8        3.39        3.11      0.28 o
   3   9   8        0.03        0.03      0.21 o
   4   9   8        1.04        1.33      0.28 o
   5   9   8        1.22        0.50      0.50 o
   6   9   8        0.12        0.70      0.51 o
   7   9   8        0.02        0.27      0.51 o
   8   9   8        0.09       -0.26      0.45 o
   1  10   8        0.36       -0.05      0.49 o
   2  10   8        0.00       -0.08      0.30 o
   3  10   8        0.31        0.53      0.40 o
   4  10   8        0.87        0.48      0.26 o
   5  10   8        0.02        0.08      0.49 o
   6  10   8        0.71        1.27      0.63 o
   7  10   8        0.00       -0.19      0.51 o
  -3  -6   9        0.02        0.16      0.51 o
  -2  -6   9        0.56        0.23      0.47 o
  -1  -6   9        0.00        0.03      0.43 o
   0  -6   9        0.66        0.67      0.43 o
   1  -6   9        2.13        2.81      0.53 o
   2  -6   9        2.42        2.82      0.63 o
   3  -6   9        0.69        0.34      0.32 o
   4  -6   9        0.17       -0.12      0.44 o
  -4  -5   9        0.15        0.08      0.53 o
  -3  -5   9        1.15        1.17      0.36 o
  -2  -5   9        5.81        5.21      0.67 o
  -1  -5   9        0.00       -0.33      0.33 o
   0  -5   9        1.68        1.69      0.40 o
   1  -5   9        0.07        0.21      0.33 o
   2  -5   9        0.21        0.00      0.25 o
   3  -5   9        0.42        0.54      0.28 o
   4  -5   9        0.00        0.14      0.29 o
   5  -5   9        0.10        0.33      0.48 o
   6  -5   9        0.08       -0.04      0.54 o
  -5  -4   9        0.12       -0.13      0.54 o
  -4  -4   9        0.68        0.83      0.56 o
  -3  -4   9        6.58        6.03      0.48 o
  -2  -4   9        4.56        4.84      0.59 o
  -1  -4   9        0.75        1.15      0.38 o
   0  -4   9        5.51        5.54      0.50 o
   1  -4   9        1.68        1.29      0.31 o
   2  -4   9        0.01       -0.11      0.20 o
   3  -4   9        0.40        0.61      0.25 o
   4  -4   9        0.08        0.09      0.24 o
   5  -4   9        0.11        0.27      0.28 o
   6  -4   9        0.24        0.10      0.45 o
   7  -4   9        0.58        0.33      0.55 o
  -6  -3   9        0.24        0.66      0.63 o
  -5  -3   9        0.00        0.14      0.52 o
  -4  -3   9        0.07        0.20      0.55 o
  -3  -3   9       12.18       12.75      0.59 o
  -2  -3   9       14.62       15.53      0.89 o
  -1  -3   9        0.25       -0.01      0.29 o
   0  -3   9        0.54        0.85      0.28 o
   1  -3   9        0.00        0.06      0.21 o
   2  -3   9        0.25        0.44      0.35 o
   3  -3   9        0.03       -0.04      0.17 o
   4  -3   9        1.18        1.49      0.27 o
   5  -3   9        0.01        0.06      0.24 o
   6  -3   9        0.15        0.00      0.28 o
   7  -3   9        0.16        0.13      0.47 o
  -6  -2   9        0.47        0.26      0.60 o
  -5  -2   9        0.19       -0.38      0.52 o
  -4  -2   9        0.02        0.26      0.58 o
  -3  -2   9        1.01        1.49      0.35 o
  -2  -2   9        3.44        3.75      0.52 o
  -1  -2   9        1.55        1.86      0.37 o
   0  -2   9        2.82        2.80      0.35 o
   2  -2   9        2.88        2.51      0.43 o
   3  -2   9        2.79        2.39      0.47 o
   4  -2   9        6.97        6.64      0.80 o
   5  -2   9        0.03        0.32      0.23 o
   6  -2   9        3.22        3.94      0.41 o
   7  -2   9        0.06        0.31      0.56 o
   8  -2   9        0.03        0.17      0.50 o
  -6  -1   9        0.60        0.85      0.65 o
  -5  -1   9        0.52       -0.01      0.53 o
  -4  -1   9        1.46        1.63      0.62 o
  -3  -1   9        0.06        0.15      0.26 o
  -2  -1   9        0.31        0.36      0.22 o
  -1  -1   9        0.19        0.14      0.27 o
   0  -1   9        2.27        2.31      0.30 o
   2  -1   9        0.73        0.89      0.32 o
   3  -1   9       11.81       10.59      0.72 o
   4  -1   9        8.61        6.77      0.67 o
   5  -1   9        0.08        0.02      0.19 o
   6  -1   9        0.50        0.23      0.24 o
   7  -1   9        1.16        1.02      0.32 o
   8  -1   9        0.46        1.11      0.38 o
   9  -1   9        0.08        1.26      0.58 o
  -6   0   9        1.34        1.48      0.72 o
  -5   0   9        0.98        0.55      0.58 o
  -4   0   9        0.42        1.33      0.35 o
  -3   0   9        3.58        5.05      0.90 o
  -2   0   9        0.54        0.36      0.33 o
  -1   0   9        0.30        0.68      0.30 o
   0   0   9        7.36        8.27      0.54 o
   1   0   9        1.18        0.78      0.21 o
   4   0   9       20.05       20.48      0.61 o
   5   0   9        2.20        2.12      0.27 o
   6   0   9        0.04       -0.02      0.21 o
   7   0   9        0.50        0.39      0.27 o
   8   0   9        0.06        0.23      0.28 o
  -5   1   9        0.08        1.21      0.66 o
  -4   1   9        0.07       -0.04      0.30 o
  -3   1   9        3.83        3.58      0.53 o
  -2   1   9        0.67        0.26      0.41 o
  -1   1   9       12.22       11.66      0.47 o
   0   1   9       19.20       18.75      0.85 o
   1   1   9        0.76        1.29      0.29 o
   2   1   9        2.53        1.96      0.24 o
   3   1   9        2.70        2.48      0.25 o
   4   1   9        0.25       -0.02      0.17 o
   5   1   9        0.09       -0.19      0.19 o
   6   1   9        1.15        0.81      0.33 o
   7   1   9        0.25       -0.15      0.33 o
   8   1   9        1.32        1.71      0.45 o
   9   1   9        0.53        0.51      0.52 o
  -5   2   9        2.31        2.39      0.74 o
  -4   2   9        0.34        0.18      0.52 o
  -3   2   9        0.24       -0.25      0.25 o
  -2   2   9        0.01        0.11      0.40 o
  -1   2   9       29.83       31.23      0.90 o
   0   2   9        5.81        5.36      0.33 o
   1   2   9        5.27        5.97      0.51 o
   2   2   9        1.02        0.98      0.48 o
   3   2   9        0.70        0.64      0.28 o
   4   2   9        1.73        1.86      0.72 o
   5   2   9        0.19        0.18      0.46 o
   6   2   9        0.17        0.05      0.23 o
   7   2   9        0.14       -0.14      0.33 o
   8   2   9        0.02       -0.13      0.34 o
   9   2   9        1.54        1.47      0.57 o
  -4   3   9        0.21        0.84      0.64 o
  -3   3   9        0.60        0.11      0.38 o
  -2   3   9        0.19        0.44      0.29 o
  -1   3   9       13.76       15.46      0.65 o
   0   3   9        9.21       10.04      0.48 o
   1   3   9        0.03        0.08      0.18 o
   2   3   9        0.25        0.37      0.15 o
   3   3   9        7.19        8.08      0.49 o
   4   3   9        0.22        0.31      0.24 o
   5   3   9        0.09       -0.15      0.29 o
   6   3   9        4.57        5.18      0.33 o
   7   3   9        0.04        0.21      0.27 o
   8   3   9        0.37        0.49      0.32 o
   9   3   9        0.00        0.18      0.52 o
  -3   4   9        3.24        4.76      0.80 o
  -2   4   9        0.50        0.59      0.32 o
  -1   4   9        1.38        1.70      0.44 o
   0   4   9        1.47        1.41      0.30 o
   1   4   9        0.00        0.05      0.17 o
   2   4   9        4.84        4.96      0.36 o
   3   4   9        0.36        0.35      0.18 o
   4   4   9        2.44        2.09      0.51 o
   5   4   9       12.05       13.42      0.50 o
   6   4   9        8.13        7.27      0.45 o
   7   4   9        0.06        0.26      0.27 o
   8   4   9        1.88        1.84      0.39 o
   9   4   9        0.42        0.38      0.50 o
  -2   5   9        0.98        1.08      0.52 o
  -1   5   9        0.25        0.44      0.43 o
   0   5   9        2.74        3.01      0.41 o
   1   5   9        1.46        1.66      0.26 o
   2   5   9        3.54        3.28      0.34 o
   3   5   9        0.01        0.06      0.20 o
   4   5   9        0.68        0.70      0.23 o
   5   5   9        8.34        8.79      0.59 o
   6   5   9        9.89       10.01      0.56 o
   7   5   9        0.05        0.15      0.34 o
   8   5   9        0.04        0.34      0.49 o
   9   5   9        0.01        0.27      0.60 o
  -1   6   9        2.90        3.72      0.88 o
   0   6   9        0.19        0.46      0.34 o
   1   6   9        0.37        0.44      0.24 o
   2   6   9        0.97        0.59      0.24 o
   3   6   9        0.10        0.08      0.39 o
   4   6   9        0.00       -0.08      0.22 o
   5   6   9        0.90        0.87      0.30 o
   6   6   9        2.23        1.56      0.50 o
   7   6   9        0.96        0.39      0.47 o
   8   6   9        0.19        0.21      0.49 o
   9   6   9        0.36        0.21      0.57 o
   0   7   9        0.05        0.03      0.63 o
   1   7   9        5.44        5.16      0.50 o
   2   7   9        0.94        0.53      0.26 o
   3   7   9        0.91        0.35      0.26 o
   4   7   9        0.21       -0.21      0.21 o
   5   7   9        2.04        2.61      0.60 o
   6   7   9        0.07        0.35      0.49 o
   8   7   9        0.82        1.64      0.68 o
   9   7   9        0.02        0.31      0.63 o
   2   8   9        0.57        0.24      0.36 o
   3   8   9        0.02        0.40      0.36 o
   4   8   9        0.04       -0.16      0.48 o
   5   8   9        0.02       -0.30      0.30 o
   6   8   9        1.27        1.10      0.61 o
   7   8   9        0.01       -0.35      0.54 o
   8   8   9        0.81        1.48      0.71 o
   2   9   9        0.00       -0.27      0.46 o
   3   9   9        0.16        0.16      0.48 o
   4   9   9        0.27        1.06      0.54 o
   5   9   9        1.20        2.18      0.69 o
   6   9   9        0.04        0.59      0.49 o
   7   9   9        0.00        0.37      0.51 o
   8   9   9        0.20       -0.35      0.45 o
   3  10   9        0.40        0.63      0.57 o
   4  10   9        0.04        0.15      0.52 o
   5  10   9        0.01       -0.04      0.51 o
  -3  -5  10        1.28        1.05      0.58 o
  -2  -5  10        0.30        0.60      0.48 o
  -1  -5  10        0.17        0.21      0.41 o
   0  -5  10        0.17        0.48      0.36 o
   1  -5  10        0.01        0.72      0.37 o
   2  -5  10        0.43        0.78      0.37 o
   3  -5  10        0.08        0.23      0.28 o
   4  -5  10        0.14       -0.06      0.47 o
   5  -5  10        0.31        0.47      0.54 o
  -4  -4  10        0.02       -0.32      0.53 o
  -3  -4  10        0.48        0.33      0.49 o
  -2  -4  10        0.30        0.21      0.43 o
  -1  -4  10        0.25        0.07      0.37 o
   0  -4  10        0.13        0.13      0.34 o
   1  -4  10        0.07        0.24      0.29 o
   2  -4  10        0.03        0.02      0.27 o
   3  -4  10        0.17       -0.16      0.23 o
   4  -4  10        0.23       -0.12      0.30 o
   5  -4  10        0.52        0.32      0.31 o
   6  -4  10        0.10        0.23      0.52 o
  -4  -3  10        0.02       -0.33      0.47 o
  -3  -3  10        0.71        0.57      0.32 o
  -2  -3  10        0.14        0.13      0.40 o
  -1  -3  10        0.21       -0.08      0.33 o
   0  -3  10        0.59        0.78      0.32 o
   1  -3  10        1.15        0.63      0.26 o
   3  -3  10        1.26        0.69      0.43 o
   4  -3  10        1.58        1.11      0.35 o
   5  -3  10        0.58        0.57      0.36 o
   6  -3  10        0.00       -0.28      0.28 o
   7  -3  10        0.00       -0.03      0.47 o
  -5  -2  10        0.03       -0.52      0.52 o
  -4  -2  10        0.01       -0.09      0.49 o
  -3  -2  10        1.17        1.07      0.32 o
  -2  -2  10        5.93        6.41      0.66 o
  -1  -2  10        2.23        2.28      0.42 o
   0  -2  10        1.25        0.63      0.29 o
   1  -2  10        1.95        1.69      0.27 o
   3  -2  10        5.20        4.92      0.61 o
   4  -2  10        0.32        0.32      0.37 o
   5  -2  10        0.30        0.34      0.23 o
   6  -2  10        0.00        0.25      0.27 o
   7  -2  10        0.26        0.65      0.51 o
  -5  -1  10        0.02        0.13      0.60 o
  -4  -1  10        0.74       -0.20      0.48 o
  -3  -1  10        1.05        0.76      0.32 o
  -2  -1  10        0.18        0.23      0.25 o
  -1  -1  10        0.19        0.57      0.35 o
   0  -1  10        0.96        0.69      0.31 o
   1  -1  10        5.48        6.51      0.43 o
   3  -1  10        3.85        4.76      0.58 o
   4  -1  10        2.29        4.13      0.60 o
   5  -1  10        0.38        0.56      0.35 o
   6  -1  10        0.37        0.61      0.26 o
   7  -1  10        0.04        0.60      0.44 o
   8  -1  10        0.04       -0.33      0.43 o
  -5   0  10        0.00        0.29      0.62 o
  -4   0  10        2.71        3.97      0.72 o
  -3   0  10        7.33        7.85      0.54 o
  -2   0  10        2.78        2.85      0.35 o
  -1   0  10        2.71        3.71      0.49 o
   0   0  10        0.49        0.56      0.29 o
   1   0  10        6.92        8.13      0.52 o
   2   0  10        0.04       -0.02      0.16 o
   5   0  10        0.24        0.21      0.25 o
   6   0  10        0.13        0.58      0.32 o
   7   0  10        0.03        0.35      0.37 o
   8   0  10        0.57        0.78      0.47 o
  -5   1  10        0.73       -0.18      0.62 o
  -4   1  10        0.29        0.01      0.55 o
  -3   1  10        0.62        0.62      0.32 o
  -2   1  10        5.43        6.30      0.59 o
  -1   1  10        0.03       -0.27      0.34 o
   0   1  10        0.15       -0.13      0.29 o
   1   1  10        0.01        0.09      0.24 o
   2   1  10        0.01       -0.05      0.21 o
   3   1  10        0.55        0.41      0.44 o
   4   1  10        3.04        2.81      0.54 o
   5   1  10        0.87        0.67      0.26 o
   6   1  10        0.16       -0.27      0.27 o
   7   1  10        1.45        1.21      0.43 o
   8   1  10        0.00       -0.33      0.40 o
  -5   2  10        0.07        0.15      0.64 o
  -4   2  10        1.56        3.13      0.73 o
  -3   2  10        0.07        0.28      0.49 o
  -2   2  10        0.07       -0.02      0.27 o
  -1   2  10        0.74        0.85      0.27 o
   0   2  10        0.06       -0.14      0.26 o
   1   2  10        0.39        0.20      0.29 o
   2   2  10        0.57        0.61      0.28 o
   3   2  10        2.85        1.96      0.29 o
   4   2  10        0.04       -0.17      0.20 o
   5   2  10        0.00       -0.23      0.23 o
   6   2  10        1.01        1.17      0.39 o
   7   2  10        1.10        1.22      0.43 o
   8   2  10        0.04       -0.18      0.40 o
  -4   3  10        0.03       -0.55      0.55 o
  -3   3  10        0.00       -0.44      0.46 o
  -2   3  10        0.13        0.05      0.31 o
  -1   3  10        5.21        5.02      0.45 o
   0   3  10        3.91        3.30      0.36 o
   1   3  10        0.31        0.26      0.21 o
   2   3  10        1.50        1.31      0.36 o
   3   3  10        0.80        0.54      0.25 o
   4   3  10        3.42        5.08      0.84 o
   5   3  10        0.43        0.16      0.25 o
   6   3  10        0.96        0.66      0.40 o
   7   3  10        2.69        3.49      0.37 o
   8   3  10        0.01        0.16      0.45 o
  -3   4  10        0.02       -0.12      0.59 o
  -2   4  10        0.48       -0.05      0.52 o
  -1   4  10        1.71        1.44      0.50 o
   0   4  10        6.38        6.39      1.10 o
   1   4  10        3.21        3.45      0.37 o
   2   4  10        0.54        0.59      0.58 o
   3   4  10        0.59        0.44      0.20 o
   4   4  10        0.94        1.01      0.45 o
   5   4  10        0.50        0.26      0.22 o
   6   4  10        0.03        0.14      0.25 o
   7   4  10        0.06       -0.02      0.27 o
   8   4  10        0.13        0.38      0.52 o
  -2   5  10        0.44       -0.43      0.58 o
  -1   5  10        1.34        1.45      0.63 o
   0   5  10        0.08        0.47      0.34 o
   1   5  10        0.75        0.84      0.37 o
   2   5  10        1.77        2.21      0.28 o
   3   5  10        0.31        0.42      0.26 o
   4   5  10        0.88        0.88      0.25 o
   5   5  10        0.56        0.56      0.29 o
   6   5  10        0.01        0.15      0.29 o
   7   5  10        0.38        0.01      0.46 o
   8   5  10        0.14       -0.21      0.47 o
  -1   6  10        2.76        2.60      0.80 o
   0   6  10        0.48       -0.18      0.55 o
   1   6  10        2.67        3.37      0.65 o
   2   6  10        0.28        0.14      0.25 o
   3   6  10        2.26        2.27      0.30 o
   4   6  10        0.08        0.09      0.30 o
   5   6  10        0.92        1.02      0.34 o
   6   6  10        0.82        0.26      0.46 o
   7   6  10        0.00        0.33      0.52 o
   8   6  10        0.06       -0.05      0.54 o
   0   7  10        0.01       -0.10      0.58 o
   1   7  10        1.05        0.88      0.59 o
   2   7  10        0.00       -0.11      0.32 o
   3   7  10        0.14       -0.02      0.32 o
   4   7  10        0.29        0.48      0.34 o
   5   7  10        0.94        0.43      0.51 o
   6   7  10        0.14       -0.26      0.46 o
   7   7  10        0.13        0.46      0.54 o
   2   8  10        0.21       -0.23      0.54 o
   3   8  10        0.04        0.04      0.60 o
   4   8  10        0.10        0.19      0.48 o
   5   8  10        0.95        0.33      0.36 o
   6   8  10        0.37        1.17      0.63 o
   7   8  10        0.17       -0.05      0.59 o
   3   9  10        0.01       -0.12      0.49 o
   4   9  10        0.21        0.57      0.51 o
   5   9  10        0.03        0.41      0.54 o
   6   9  10        0.20        1.10      0.58 o
   1  -5  11        0.16        0.10      0.39 o
  -2  -4  11        3.14        3.56      0.65 o
  -1  -4  11        1.51        1.44      0.47 o
   0  -4  11        0.68        1.22      0.42 o
   1  -4  11        2.51        2.09      0.40 o
   2  -4  11        0.28       -0.29      0.29 o
   3  -4  11        0.05        0.01      0.30 o
   4  -4  11        0.07        0.40      0.28 o
   5  -4  11        0.01        0.12      0.51 o
  -3  -3  11        0.18        0.24      0.50 o
  -2  -3  11        4.27        4.06      0.63 o
  -1  -3  11        4.61        5.06      0.58 o
   0  -3  11        0.71        0.71      0.36 o
   1  -3  11        0.20        0.24      0.28 o
   4  -3  11        0.01        0.19      0.41 o
   5  -3  11        0.03        0.22      0.27 o
   6  -3  11        0.02        0.32      0.51 o
  -3  -2  11        0.21       -0.20      0.50 o
  -2  -2  11        0.17       -0.09      0.42 o
  -1  -2  11        0.59        0.79      0.40 o
   0  -2  11        0.09       -0.23      0.29 o
   1  -2  11        0.27        0.42      0.27 o
   4  -2  11        0.21        0.29      0.41 o
   5  -2  11        0.33        0.00      0.22 o
   6  -2  11        0.20        0.26      0.31 o
   7  -2  11        0.09        0.54      0.54 o
  -3  -1  11        2.51        2.65      0.63 o
  -2  -1  11        0.02       -0.17      0.40 o
  -1  -1  11        0.17        1.20      0.41 o
   0  -1  11        1.05        1.41      0.36 o
   1  -1  11        1.28        1.05      0.29 o
   5  -1  11        1.22        0.90      0.27 o
   6  -1  11        0.00        0.02      0.26 o
   7  -1  11        0.59        0.69      0.54 o
  -3   0  11        0.04        0.58      0.53 o
  -2   0  11        0.18        0.31      0.31 o
  -1   0  11        0.96        1.19      0.43 o
   0   0  11        0.55        0.41      0.33 o
   1   0  11        1.02        0.63      0.30 o
   2   0  11        0.15        0.13      0.23 o
   5   0  11        4.38        4.90      0.43 o
   6   0  11        0.64        0.32      0.32 o
   7   0  11        0.11        0.11      0.38 o
  -3   1  11        0.56        0.35      0.54 o
  -2   1  11        2.11        2.23      0.38 o
  -1   1  11        0.89        0.56      0.32 o
   0   1  11        4.39        3.59      0.52 o
   1   1  11        1.17        0.83      0.34 o
   2   1  11        1.12        0.78      0.30 o
   3   1  11        0.30        0.27      0.25 o
   4   1  11        0.06        0.17      0.26 o
   5   1  11        0.34       -0.27      0.27 o
   6   1  11        0.24        0.18      0.33 o
   7   1  11        0.02       -0.35      0.35 o
  -3   2  11        0.70        0.07      0.57 o
  -2   2  11        0.07        0.51      0.51 o
  -1   2  11        4.74        4.60      0.43 o
   0   2  11       14.95       16.21      0.62 o
   1   2  11        1.49        0.69      0.36 o
   2   2  11        2.43        2.96      0.43 o
   3   2  11        4.20        4.95      0.47 o
   5   2  11        0.07        0.09      0.29 o
   6   2  11        0.00       -0.16      0.34 o
   7   2  11        0.03        0.32      0.41 o
  -3   3  11        0.08       -0.06      0.54 o
  -2   3  11        1.57        2.12      0.66 o
  -1   3  11        0.02       -0.09      0.45 o
   0   3  11        9.50       10.65      0.58 o
   1   3  11        7.80        8.36      0.92 o
   2   3  11        0.15        0.30      0.34 o
   3   3  11        0.04        0.19      0.30 o
   4   3  11        0.23        0.21      0.30 o
   5   3  11        0.64        0.78      0.38 o
   6   3  11        0.62        0.74      0.40 o
   7   3  11        0.84        1.10      0.47 o
  -2   4  11        0.02        0.02      0.57 o
  -1   4  11        0.05       -0.19      0.52 o
   0   4  11        0.01        0.13      0.46 o
   1   4  11        0.65        0.69      0.29 o
   2   4  11        0.00        0.06      0.25 o
   3   4  11        0.01        0.06      0.23 o
   4   4  11        1.01        1.31      0.28 o
   5   4  11        0.48        0.37      0.37 o
   6   4  11        1.02        0.90      0.31 o
   7   4  11        0.84        0.41      0.44 o
  -2   5  11        0.17       -0.46      0.64 o
  -1   5  11        0.20        0.33      0.59 o
   0   5  11        0.13       -0.21      0.51 o
   1   5  11        0.16        0.40      0.50 o
   2   5  11        2.74        2.00      0.37 o
   3   5  11        0.54        0.47      0.35 o
   4   5  11        0.01        0.28      0.27 o
   5   5  11        1.16        1.11      0.31 o
   7   5  11        0.50       -0.44      0.48 o
  -1   6  11        0.41       -0.38      0.64 o
   0   6  11        0.02       -0.38      0.56 o
   1   6  11        0.65        0.77      0.55 o
   2   6  11        0.93        1.63      0.58 o
   3   6  11        0.66        0.31      0.33 o
   4   6  11        0.12        0.54      0.47 o
   5   6  11        0.00        0.11      0.46 o
   6   6  11        2.03        1.56      0.55 o
   0   7  11        0.29       -0.06      0.68 o
   1   7  11        0.51        0.56      0.66 o
   2   7  11        0.69        0.63      0.57 o
   3   7  11        0.09       -0.44      0.52 o
   4   7  11        0.09       -0.07      0.33 o
   5   7  11        0.00        0.04      0.51 o
   6   7  11        0.01        0.86      0.61 o
   3   8  11        0.03        0.32      0.62 o
   4   8  11        0.17        0.08      0.39 o
   5   8  11        0.06        0.63      0.52 o
   6   8  11        0.06       -0.41      0.44 o
   0  -3  12        0.00       -0.05      0.35 o
   1  -3  12        0.20        0.23      0.34 o
  -1  -2  12        0.38        0.46      0.44 o
   0  -2  12        0.49        0.55      0.37 o
   1  -2  12        1.59        1.94      0.38 o
   5  -2  12        0.90        0.52      0.51 o
   6  -2  12        0.06        0.60      0.53 o
  -2  -1  12        0.43        0.51      0.50 o
  -1  -1  12        0.01        0.25      0.42 o
   0  -1  12        0.32        0.27      0.38 o
   1  -1  12        0.50        0.87      0.33 o
  -2   0  12        3.13        3.99      0.69 o
  -1   0  12        1.57        1.20      0.50 o
   0   0  12        0.01        0.04      0.37 o
   1   0  12        0.08        0.05      0.32 o
   2   0  12        0.00       -0.16      0.27 o
   3   0  12        0.00        0.05      0.22 o
   5   0  12        0.02        0.09      0.29 o
   6   0  12        0.00        0.44      0.35 o
  -2   1  12        0.16       -0.51      0.53 o
  -1   1  12        2.10        2.11      0.58 o
   0   1  12        1.24        0.99      0.45 o
   1   1  12        1.31        1.65      0.41 o
   2   1  12        0.04       -0.27      0.27 o
   3   1  12        0.65        0.86      0.32 o
   4   1  12        0.00        0.34      0.28 o
   5   1  12        0.37        0.40      0.33 o
   6   1  12        0.18        0.31      0.37 o
  -1   2  12        0.29        0.04      0.51 o
   0   2  12        0.05        0.43      0.44 o
   1   2  12        0.13        0.02      0.37 o
   2   2  12        0.86        0.52      0.34 o
   3   2  12        0.79        0.76      0.37 o
   4   2  12        0.00       -0.16      0.30 o
   5   2  12        0.07        0.60      0.37 o
   6   2  12        0.00        0.11      0.37 o
  -1   3  12        0.08       -0.05      0.54 o
   0   3  12        1.34        1.75      0.62 o
   1   3  12        0.92        0.95      0.36 o
   2   3  12        0.07       -0.12      0.33 o
   3   3  12        0.27       -0.35      0.35 o
   4   3  12        2.08        1.94      0.45 o
   5   3  12        1.31        1.48      0.43 o
   6   3  12        0.17       -0.09      0.40 o
   0   4  12        0.11       -0.49      0.52 o
   1   4  12        0.84        1.25      0.57 o
   2   4  12        0.87        1.02      0.46 o
   3   4  12        2.57        3.31      0.38 o
   4   4  12        0.27        0.83      0.41 o
   5   4  12        1.60        1.34      0.46 o
   0   5  12        0.48        0.12      0.61 o
   1   5  12        0.32        0.74      0.61 o
   2   5  12        0.49        0.40      0.51 o
   3   5  12        0.50        0.25      0.51 o
   4   5  12        0.98        0.70      0.49 o
   5   5  12        0.25        0.24      0.46 o
   6   5  12        0.02        0.17      0.45 o
   2   6  12        0.35       -0.32      0.56 o
   3   6  12        0.05       -0.35      0.46 o
   4   6  12        0.00       -0.05      0.49 o
   1  -1  13        0.20        0.39      0.38 o
   1   0  13        0.00       -0.05      0.38 o
   2   0  13        0.00        0.01      0.33 o
   3   0  13        0.00        0.15      0.28 o
   1   1  13        1.94        2.38      0.52 o
   2   1  13        0.01        0.08      0.34 o
   3   1  13        1.05        0.70      0.35 o
   4   1  13        0.27        0.26      0.31 o
   5   1  13        0.03        0.23      0.33 o
   1   2  13        4.11        4.03      0.65 o
   2   2  13        1.40        1.34      0.46 o
   3   2  13        0.36        0.46      0.39 o
   4   2  13        1.17        1.34      0.41 o
   5   2  13        0.35        0.21      0.37 o
   2   3  13        0.97        0.35      0.44 o
   3   3  13        0.35        0.35      0.40 o
   4   3  13        0.06        0.03      0.40 o
 
